# Supplementary material for: 5-(Anthracen-9-yl)-3-(4-nitro­phen­yl)-1-phenyl-4,5-dihydro-1H-pyrazole
Source: Acta Crystallogr Sect E Struct Rep Online. 2010 Oct 9;66(Pt 11):o2786. doi: 10.1107/S1600536810038912 (PMC3009137; doi:10.1107/S1600536810038912)
Supplement: Supplementary file 1 [file e-66-o2786-sup1.cif]

##############################################################################
###                                                                        ###
###        Electronic paper (Acta Crystallographica Section E)             ###
###                                                                        ###
##############################################################################
#                                                                            #
# This CIF contains the data in a paper accepted for publication in Acta     #
# Crystallographica Section E. It conforms to the requirements of Notes      #
# for Authors for Section E, and has been peer reviewed under the auspices   #
# of the IUCr Commission on Journals.                                        #
#                                                                            #
# Full details of the Crystallographic Information File format               #
# are given in the paper "The Crystallographic Information File (CIF):       #
# a New Standard Archive File for Crystallography" by S. R. Hall, F. H.      #
# Allen and I. D. Brown [Acta Cryst. (1991), A47, 655-685].                  #
#                                                                            #
# The current version of the core CIF dictionary is obtainable from          #
# ftp://ftp.iucr.org/pub/cif_core.dic. The current version number is 2.4.    #
#                                                                            #
# Software is freely available for graphical display of the structure(s) in  #
# this CIF.  For information consult the CIF home page http://www.iucr.org/  #
# cif/home.html                                                              #
#                                                                            #
# This file may be used for bona fide research purposes within the           #
# scientific community so long as proper attribution is given to the journal # 
# article from which it was obtained.                                        #
#                                                                            #
##############################################################################
                                             
data_I
_audit_creation_method     SHELXL-97
_chemical_name_systematic
;
5-(Anthracen-9-yl)-3-(4-nitrophenyl)-1-phenyl-4,5-dihydro-1<i>H</i>-pyrazole
;
_chemical_name_common     ?
_chemical_formula_moiety     'C29 H21 N3 O2'
_chemical_formula_sum     'C29 H21 N3 O2'
_chemical_formula_iupac     'C29 H21 N3 O2'
_chemical_formula_weight     443.49
_chemical_melting_point     ?
_symmetry_cell_setting     orthorhombic
_symmetry_space_group_name_H-M     'P c a 21'
_symmetry_space_group_name_Hall     'P 2c -2ac'
loop_
    _symmetry_equiv_pos_as_xyz
    'x, y, z'
    '-x, -y, z+1/2'
    'x+1/2, -y, z'
    '-x+1/2, y, z+1/2'
_cell_length_a     23.023(5)
_cell_length_b     10.195(2)
_cell_length_c     9.2005(18)
_cell_angle_alpha     90.00
_cell_angle_beta     90.00
_cell_angle_gamma     90.00
_cell_volume     2159.6(7)
_cell_formula_units_Z     4
_cell_measurement_reflns_used     2023
_cell_measurement_theta_min     2.6143
_cell_measurement_theta_max     25.000
_cell_measurement_temperature     293(2)
_exptl_crystal_description     Prism
_exptl_crystal_colour     red
_exptl_crystal_size_max     0.20
_exptl_crystal_size_mid     0.20
_exptl_crystal_size_min     0.20
_exptl_crystal_density_diffrn     1.364
_exptl_crystal_density_meas     ?
_exptl_crystal_density_method     'not measured'
_exptl_crystal_F_000     928
_exptl_absorpt_coefficient_mu     0.087
_exptl_absorpt_correction_type     none
_exptl_absorpt_process_details     ?
_exptl_absorpt_correction_T_min     ?
_exptl_absorpt_correction_T_max     ?
_exptl_special_details
;
;
_diffrn_ambient_temperature     293(2)
_diffrn_radiation_type     MoK\a
_diffrn_radiation_wavelength     0.71073
_diffrn_radiation_source     'fine-focus sealed tube'
_diffrn_radiation_monochromator     graphite
_diffrn_measurement_device_type     'Rigaku Mercury2'
_diffrn_measurement_method     'CCD_Profile_fitting'
_diffrn_detector_area_resol_mean     13.6612
_diffrn_reflns_number     17812
_diffrn_reflns_av_R_equivalents     0.0678
_diffrn_reflns_av_sigmaI/netI     0.0351
_diffrn_reflns_theta_min     3.11
_diffrn_reflns_theta_max     25.00
_diffrn_reflns_theta_full     25.00
_diffrn_measured_fraction_theta_max     0.998
_diffrn_measured_fraction_theta_full     0.998
_diffrn_reflns_limit_h_min     -27
_diffrn_reflns_limit_h_max     27
_diffrn_reflns_limit_k_min     -12
_diffrn_reflns_limit_k_max     12
_diffrn_reflns_limit_l_min     -10
_diffrn_reflns_limit_l_max     10
_diffrn_standards_number     0
_diffrn_standards_interval_count     ?
_diffrn_standards_interval_time     ?
_diffrn_standards_decay_%     ?
_refine_special_details
;
Refinement of <i>F</i>^2^ against ALL reflections. The weighted <i>R</i>-factor
<i>wR</i> and goodness of fit <i>S</i> are based on <i>F</i>^2^, conventional
<i>R</i>-factors <i>R</i> are based on <i>F</i>, with <i>F</i> set to zero for
negative <i>F</i>^2^. The threshold expression of <i>F</i>^2^ >
\s(<i>F</i>^2^) is used only for calculating <i>R</i>-factors(gt) <i>etc</i>.
and is not relevant to the choice of reflections for refinement.
<i>R</i>-factors based on <i>F</i>^2^ are statistically about twice as large
as those based on <i>F</i>, and <i>R</i>- factors based on ALL data will be
even larger.
;
_reflns_number_total     2023
_reflns_number_gt     1675
_reflns_threshold_expression     I>2sigma(I)
_refine_ls_structure_factor_coef     Fsqd
_refine_ls_matrix_type     full
_refine_ls_R_factor_all     0.0565
_refine_ls_R_factor_gt     0.0436
_refine_ls_wR_factor_gt     0.0899
_refine_ls_wR_factor_ref     0.0954
_refine_ls_goodness_of_fit_ref     1.084
_refine_ls_restrained_S_all     1.160
_refine_ls_number_reflns     2023
_refine_ls_number_parameters     308
_refine_ls_number_restraints     2
_refine_ls_hydrogen_treatment     constr
_refine_ls_weighting_scheme     calc
_refine_ls_weighting_details
         'calc w=1/[\s^2^(Fo^2^)+(0.0418P)^2^+0.3731P] where P=(Fo^2^+2Fc^2^)/3'
_atom_sites_solution_hydrogens     geom
_atom_sites_solution_primary     direct
_atom_sites_solution_secondary     difmap
_refine_ls_shift/su_max     0.000
_refine_ls_shift/su_mean     0.000
_refine_diff_density_max     0.135
_refine_diff_density_min     -0.157
_refine_ls_extinction_method     none
_refine_ls_extinction_coef     ?
loop_
    _atom_type_symbol
    _atom_type_description
    _atom_type_scat_dispersion_real
    _atom_type_scat_dispersion_imag
    _atom_type_scat_source
    'C' 'C' 0.0033 0.0000
                         'International Tables Vol C Tables 4.2.6.8 and 6.1.1.4'
    'H' 'H' 0.0000 0.0000
                         'International Tables Vol C Tables 4.2.6.8 and 6.1.1.4'
    'N' 'N' 0.0061 0.0000
                         'International Tables Vol C Tables 4.2.6.8 and 6.1.1.4'
    'O' 'O' 0.0106 0.0000
                         'International Tables Vol C Tables 4.2.6.8 and 6.1.1.4'
_computing_data_collection     'CrystalClear (Rigaku, 2005)'
_computing_cell_refinement     'CrystalClear (Rigaku, 2005)'
_computing_data_reduction     'CrystalClear (Rigaku, 2005)'
_computing_structure_solution     'SHELXTL (Sheldrick, 2008)'
_computing_structure_refinement     'SHELXTL (Sheldrick, 2008)'
_computing_molecular_graphics     'SHELXTL (Sheldrick, 2008)'
_computing_publication_material     'SHELXTL (Sheldrick, 2008)'
loop_
    _atom_site_type_symbol
    _atom_site_label
    _atom_site_fract_x
    _atom_site_fract_y
    _atom_site_fract_z
    _atom_site_U_iso_or_equiv
    _atom_site_adp_type
    _atom_site_calc_flag
    _atom_site_refinement_flags
    _atom_site_occupancy
    _atom_site_disorder_assembly
    _atom_site_disorder_group
    N N2 0.34781(11) 0.8437(3) 0.1581(3) 0.0417(7) Uani d . 1 . .
    C C18 0.33011(15) 0.6798(3) -0.0211(4) 0.0400(8) Uani d . 1 . .
    C C6 0.48920(14) 0.7455(3) 0.3722(4) 0.0392(8) Uani d . 1 . .
    C C7 0.49683(14) 0.8475(3) 0.2692(4) 0.0380(8) Uani d . 1 . .
    C C5 0.53459(15) 0.7161(3) 0.4735(4) 0.0451(9) Uani d . 1 . .
    C C17 0.36872(14) 0.7631(4) 0.0641(4) 0.0410(9) Uani d . 1 . .
    C C21 0.25650(16) 0.5236(3) -0.1831(4) 0.0437(9) Uani d . 1 . .
    C C9 0.59566(15) 0.8817(4) 0.3653(4) 0.0461(9) Uani d . 1 . .
    O O1 0.16551(13) 0.4657(3) -0.2656(4) 0.0673(9) Uani d . 1 . .
    C C8 0.55013(14) 0.9175(3) 0.2655(4) 0.0394(9) Uani d . 1 . .
    C C15 0.44934(13) 0.8788(3) 0.1582(4) 0.0408(8) Uani d . 1 . .
    H H15A 0.4619 0.9549 0.1013 0.049 Uiso calc RD 1 . .
    N N3 0.39237(12) 0.9097(3) 0.2234(4) 0.0434(7) Uani d . 1 . .
    C C29 0.42219(16) 1.1131(3) 0.3361(4) 0.0437(9) Uani d . 1 . .
    H H29A 0.4595 1.1022 0.2991 0.052 Uiso calc R 1 . .
    C C1 0.43743(16) 0.6694(3) 0.3833(4) 0.0464(9) Uani d . 1 . .
    H H1A 0.4074 0.6842 0.3178 0.056 Uiso calc R 1 . .
    C C27 0.35497(16) 1.2377(4) 0.4779(5) 0.0594(11) Uani d . 1 . .
    H H27A 0.3468 1.3096 0.5367 0.071 Uiso calc R 1 . .
    C C11 0.65023(17) 0.9509(4) 0.3584(5) 0.0613(12) Uani d . 1 . .
    H H11A 0.6801 0.9270 0.4211 0.074 Uiso calc R 1 . .
    C C14 0.56258(15) 1.0242(3) 0.1698(5) 0.0482(9) Uani d . 1 . .
    H H14A 0.5339 1.0515 0.1053 0.058 Uiso calc RD 1 . .
    C C24 0.37940(15) 1.0216(3) 0.3050(4) 0.0409(9) Uani d . 1 . .
    C C10 0.58675(16) 0.7836(4) 0.4662(4) 0.0506(10) Uani d . 1 . .
    H H10A 0.6164 0.7624 0.5307 0.061 Uiso calc R 1 . .
    N N1 0.21739(15) 0.4423(3) -0.2714(4) 0.0558(9) Uani d . 1 . .
    C C23 0.35171(16) 0.5779(4) -0.1053(5) 0.0546(11) Uani d . 1 . .
    H H23A 0.3915 0.5628 -0.1076 0.066 Uiso calc R 1 . .
    C C2 0.43091(17) 0.5761(4) 0.4868(5) 0.0564(11) Uani d . 1 . .
    H H2A 0.3967 0.5277 0.4904 0.068 Uiso calc R 1 . .
    C C20 0.23398(15) 0.6237(4) -0.1030(4) 0.0476(10) Uani d . 1 . .
    H H20A 0.1942 0.6399 -0.1041 0.057 Uiso calc R 1 . .
    O O2 0.23825(14) 0.3550(3) -0.3453(4) 0.0887(11) Uani d . 1 . .
    C C28 0.40961(17) 1.2200(4) 0.4218(5) 0.0509(10) Uani d . 1 . .
    H H28A 0.4385 1.2810 0.4419 0.061 Uiso calc R 1 . .
    C C12 0.65894(18) 1.0493(4) 0.2635(6) 0.0689(13) Uani d . 1 . .
    H H12A 0.6946 1.0921 0.2605 0.083 Uiso calc R 1 . .
    C C16 0.43391(13) 0.7676(4) 0.0517(4) 0.0453(9) Uani d . 1 . .
    H H16A 0.4461 0.7885 -0.0466 0.054 Uiso calc R 1 . .
    H H16B 0.4514 0.6852 0.0810 0.054 Uiso calc R 1 . .
    C C13 0.61422(17) 1.0873(4) 0.1690(5) 0.0577(11) Uani d . 1 . .
    H H13A 0.6201 1.1567 0.1051 0.069 Uiso calc R 1 . .
    C C3 0.47497(19) 0.5511(4) 0.5891(5) 0.0590(11) Uani d . 1 . .
    H H3A 0.4693 0.4889 0.6617 0.071 Uiso calc R 1 . .
    C C25 0.32422(17) 1.0409(4) 0.3603(5) 0.0566(11) Uani d . 1 . .
    H H25A 0.2949 0.9812 0.3393 0.068 Uiso calc R 1 . .
    C C19 0.27035(15) 0.7011(3) -0.0203(4) 0.0474(9) Uani d . 1 . .
    H H19A 0.2549 0.7680 0.0365 0.057 Uiso calc R 1 . .
    C C4 0.52555(19) 0.6179(4) 0.5811(5) 0.0584(11) Uani d . 1 . .
    H H4A 0.5550 0.5993 0.6471 0.070 Uiso calc R 1 . .
    C C22 0.31528(17) 0.4985(4) -0.1856(5) 0.0572(11) Uani d . 1 . .
    H H22A 0.3301 0.4294 -0.2403 0.069 Uiso calc R 1 . .
    C C26 0.31263(17) 1.1481(4) 0.4460(6) 0.0679(13) Uani d . 1 . .
    H H26A 0.2754 1.1600 0.4829 0.082 Uiso calc R 1 . .
loop_
    _atom_site_aniso_label
    _atom_site_aniso_U_11
    _atom_site_aniso_U_22
    _atom_site_aniso_U_33
    _atom_site_aniso_U_12
    _atom_site_aniso_U_13
    _atom_site_aniso_U_23
    N2 0.0337(16) 0.0427(16) 0.0487(18) 0.0034(14) -0.0089(15) -0.0072(16)
    C18 0.0364(18) 0.0455(19) 0.038(2) -0.0010(16) -0.0049(17) -0.0013(18)
    C6 0.0333(19) 0.0358(18) 0.048(2) 0.0078(15) -0.0037(16) -0.0067(18)
    C7 0.0317(18) 0.0382(18) 0.044(2) 0.0055(15) -0.0054(16) -0.0067(18)
    C5 0.046(2) 0.044(2) 0.045(2) 0.0123(17) -0.0091(19) -0.005(2)
    C17 0.0322(18) 0.049(2) 0.041(2) 0.0033(16) -0.0077(16) -0.0047(19)
    C21 0.040(2) 0.052(2) 0.0393(19) -0.0063(18) -0.0050(18) -0.0046(19)
    C9 0.032(2) 0.054(2) 0.052(2) 0.0026(17) -0.0061(17) -0.014(2)
    O1 0.0474(17) 0.081(2) 0.074(2) -0.0142(15) -0.0129(17) -0.0069(18)
    C8 0.0347(19) 0.042(2) 0.042(2) 0.0047(15) -0.0029(16) -0.0111(18)
    C15 0.0331(18) 0.044(2) 0.045(2) 0.0027(15) -0.0080(17) -0.0037(19)
    N3 0.0310(15) 0.0459(17) 0.0534(18) 0.0040(14) -0.0084(15) -0.0110(16)
    C29 0.041(2) 0.041(2) 0.049(2) 0.0030(17) -0.0015(18) -0.0050(19)
    C1 0.041(2) 0.042(2) 0.056(2) 0.0045(17) -0.0084(19) -0.001(2)
    C27 0.055(3) 0.052(2) 0.071(3) 0.002(2) 0.005(2) -0.022(2)
    C11 0.038(2) 0.074(3) 0.072(3) 0.002(2) -0.012(2) -0.015(3)
    C14 0.040(2) 0.050(2) 0.055(2) 0.0007(18) 0.0018(19) -0.004(2)
    C24 0.040(2) 0.0387(19) 0.044(2) 0.0035(16) -0.0075(17) -0.0030(18)
    C10 0.038(2) 0.060(2) 0.054(3) 0.0114(19) -0.014(2) -0.012(2)
    N1 0.054(2) 0.064(2) 0.050(2) -0.0117(18) -0.0066(18) -0.003(2)
    C23 0.035(2) 0.076(3) 0.053(2) 0.0052(19) -0.0053(19) -0.021(2)
    C2 0.054(2) 0.045(2) 0.071(3) 0.0012(19) 0.001(2) 0.003(2)
    C20 0.0313(19) 0.055(2) 0.056(2) 0.0010(17) -0.0054(19) -0.002(2)
    O2 0.075(2) 0.097(2) 0.094(3) -0.007(2) -0.001(2) -0.055(2)
    C28 0.048(2) 0.041(2) 0.064(3) 0.0001(18) -0.004(2) -0.005(2)
    C12 0.048(3) 0.071(3) 0.088(4) -0.017(2) 0.002(3) -0.012(3)
    C16 0.0333(19) 0.059(2) 0.044(2) 0.0019(17) -0.0053(17) -0.010(2)
    C13 0.046(2) 0.060(3) 0.067(3) -0.009(2) 0.005(2) -0.007(2)
    C3 0.071(3) 0.047(2) 0.059(3) 0.013(2) 0.001(2) 0.011(2)
    C25 0.039(2) 0.056(2) 0.074(3) -0.0022(18) 0.004(2) -0.019(2)
    C19 0.040(2) 0.047(2) 0.055(2) 0.0028(17) -0.0064(19) -0.012(2)
    C4 0.061(3) 0.056(2) 0.058(3) 0.018(2) -0.011(2) 0.005(2)
    C22 0.048(2) 0.070(3) 0.053(2) 0.006(2) -0.002(2) -0.023(2)
    C26 0.044(2) 0.073(3) 0.087(4) 0.005(2) 0.013(2) -0.029(3)
_geom_special_details
;
All e.s.d.'s (except the e.s.d. in the dihedral angle between two l.s. planes)
are estimated using the full covariance matrix. The cell e.s.d.'s are taken
into account individually in the estimation of e.s.d.'s in distances, angles
and torsion angles; correlations between e.s.d.'s in cell parameters are only
used when they are defined by crystal symmetry. An approximate (isotropic)
treatment of cell e.s.d.'s is used for estimating e.s.d.'s involving l.s.
planes.
;
loop_
    _geom_bond_atom_site_label_1
    _geom_bond_atom_site_label_2
    _geom_bond_site_symmetry_2
    _geom_bond_distance
    _geom_bond_publ_flag
    N2 C17 . 1.287(4) ?
    N2 N3 . 1.366(4) ?
    C18 C23 . 1.388(5) ?
    C18 C19 . 1.393(5) ?
    C18 C17 . 1.458(5) ?
    C6 C7 . 1.417(5) ?
    C6 C1 . 1.426(5) ?
    C6 C5 . 1.432(5) ?
    C7 C8 . 1.420(5) ?
    C7 C15 . 1.530(5) ?
    C5 C10 . 1.386(5) ?
    C5 C4 . 1.423(6) ?
    C17 C16 . 1.506(5) ?
    C21 C20 . 1.361(5) ?
    C21 C22 . 1.378(5) ?
    C21 N1 . 1.469(5) ?
    C9 C10 . 1.381(6) ?
    C9 C8 . 1.440(5) ?
    C9 C11 . 1.442(5) ?
    O1 N1 . 1.219(4) ?
    C8 C14 . 1.429(5) ?
    C15 N3 . 1.476(4) ?
    C15 C16 . 1.540(5) ?
    C15 H15A . 0.9800 ?
    N3 C24 . 1.398(4) ?
    C29 C28 . 1.375(5) ?
    C29 C24 . 1.387(5) ?
    C29 H29A . 0.9300 ?
    C1 C2 . 1.354(5) ?
    C1 H1A . 0.9300 ?
    C27 C26 . 1.368(5) ?
    C27 C28 . 1.372(5) ?
    C27 H27A . 0.9300 ?
    C11 C12 . 1.345(6) ?
    C11 H11A . 0.9300 ?
    C14 C13 . 1.352(5) ?
    C14 H14A . 0.9300 ?
    C24 C25 . 1.382(5) ?
    C10 H10A . 0.9300 ?
    N1 O2 . 1.219(4) ?
    C23 C22 . 1.380(5) ?
    C23 H23A . 0.9300 ?
    C2 C3 . 1.407(6) ?
    C2 H2A . 0.9300 ?
    C20 C19 . 1.379(5) ?
    C20 H20A . 0.9300 ?
    C28 H28A . 0.9300 ?
    C12 C13 . 1.402(6) ?
    C12 H12A . 0.9300 ?
    C16 H16A . 0.9700 ?
    C16 H16B . 0.9700 ?
    C13 H13A . 0.9300 ?
    C3 C4 . 1.351(6) ?
    C3 H3A . 0.9300 ?
    C25 C26 . 1.374(5) ?
    C25 H25A . 0.9300 ?
    C19 H19A . 0.9300 ?
    C4 H4A . 0.9300 ?
    C22 H22A . 0.9300 ?
    C26 H26A . 0.9300 ?
loop_
    _geom_angle_atom_site_label_1
    _geom_angle_atom_site_label_2
    _geom_angle_atom_site_label_3
    _geom_angle_site_symmetry_1
    _geom_angle_site_symmetry_3
    _geom_angle
    _geom_angle_publ_flag
    C17 N2 N3 . . 109.2(3) ?
    C23 C18 C19 . . 118.3(3) ?
    C23 C18 C17 . . 121.2(3) ?
    C19 C18 C17 . . 120.6(3) ?
    C7 C6 C1 . . 123.4(3) ?
    C7 C6 C5 . . 119.9(3) ?
    C1 C6 C5 . . 116.7(3) ?
    C6 C7 C8 . . 119.5(3) ?
    C6 C7 C15 . . 120.7(3) ?
    C8 C7 C15 . . 119.8(3) ?
    C10 C5 C4 . . 120.7(4) ?
    C10 C5 C6 . . 119.8(4) ?
    C4 C5 C6 . . 119.6(3) ?
    N2 C17 C18 . . 120.4(3) ?
    N2 C17 C16 . . 113.8(3) ?
    C18 C17 C16 . . 125.8(3) ?
    C20 C21 C22 . . 121.5(3) ?
    C20 C21 N1 . . 119.3(3) ?
    C22 C21 N1 . . 119.2(3) ?
    C10 C9 C8 . . 120.3(3) ?
    C10 C9 C11 . . 120.9(4) ?
    C8 C9 C11 . . 118.8(4) ?
    C7 C8 C14 . . 124.8(3) ?
    C7 C8 C9 . . 119.1(3) ?
    C14 C8 C9 . . 116.1(3) ?
    N3 C15 C7 . . 114.1(3) ?
    N3 C15 C16 . . 102.2(3) ?
    C7 C15 C16 . . 115.9(3) ?
    N3 C15 H15A . . 108.1 ?
    C7 C15 H15A . . 108.1 ?
    C16 C15 H15A . . 108.1 ?
    N2 N3 C24 . . 118.5(3) ?
    N2 N3 C15 . . 112.5(3) ?
    C24 N3 C15 . . 125.6(3) ?
    C28 C29 C24 . . 120.1(3) ?
    C28 C29 H29A . . 120.0 ?
    C24 C29 H29A . . 120.0 ?
    C2 C1 C6 . . 121.7(3) ?
    C2 C1 H1A . . 119.1 ?
    C6 C1 H1A . . 119.1 ?
    C26 C27 C28 . . 119.0(4) ?
    C26 C27 H27A . . 120.5 ?
    C28 C27 H27A . . 120.5 ?
    C12 C11 C9 . . 121.5(4) ?
    C12 C11 H11A . . 119.2 ?
    C9 C11 H11A . . 119.2 ?
    C13 C14 C8 . . 122.8(4) ?
    C13 C14 H14A . . 118.6 ?
    C8 C14 H14A . . 118.6 ?
    C25 C24 C29 . . 118.8(3) ?
    C25 C24 N3 . . 120.7(3) ?
    C29 C24 N3 . . 120.5(3) ?
    C9 C10 C5 . . 121.4(3) ?
    C9 C10 H10A . . 119.3 ?
    C5 C10 H10A . . 119.3 ?
    O2 N1 O1 . . 123.6(3) ?
    O2 N1 C21 . . 118.6(3) ?
    O1 N1 C21 . . 117.8(3) ?
    C22 C23 C18 . . 121.3(3) ?
    C22 C23 H23A . . 119.3 ?
    C18 C23 H23A . . 119.3 ?
    C1 C2 C3 . . 121.2(4) ?
    C1 C2 H2A . . 119.4 ?
    C3 C2 H2A . . 119.4 ?
    C21 C20 C19 . . 119.7(3) ?
    C21 C20 H20A . . 120.1 ?
    C19 C20 H20A . . 120.1 ?
    C27 C28 C29 . . 120.9(4) ?
    C27 C28 H28A . . 119.6 ?
    C29 C28 H28A . . 119.6 ?
    C11 C12 C13 . . 120.0(4) ?
    C11 C12 H12A . . 120.0 ?
    C13 C12 H12A . . 120.0 ?
    C17 C16 C15 . . 101.8(3) ?
    C17 C16 H16A . . 111.4 ?
    C15 C16 H16A . . 111.4 ?
    C17 C16 H16B . . 111.4 ?
    C15 C16 H16B . . 111.4 ?
    H16A C16 H16B . . 109.3 ?
    C14 C13 C12 . . 120.7(4) ?
    C14 C13 H13A . . 119.6 ?
    C12 C13 H13A . . 119.6 ?
    C4 C3 C2 . . 119.6(4) ?
    C4 C3 H3A . . 120.2 ?
    C2 C3 H3A . . 120.2 ?
    C26 C25 C24 . . 120.2(4) ?
    C26 C25 H25A . . 119.9 ?
    C24 C25 H25A . . 119.9 ?
    C20 C19 C18 . . 120.5(3) ?
    C20 C19 H19A . . 119.7 ?
    C18 C19 H19A . . 119.7 ?
    C3 C4 C5 . . 121.2(4) ?
    C3 C4 H4A . . 119.4 ?
    C5 C4 H4A . . 119.4 ?
    C21 C22 C23 . . 118.6(4) ?
    C21 C22 H22A . . 120.7 ?
    C23 C22 H22A . . 120.7 ?
    C27 C26 C25 . . 121.1(4) ?
    C27 C26 H26A . . 119.5 ?
    C25 C26 H26A . . 119.5 ?
loop_
    _geom_hbond_atom_site_label_D
    _geom_hbond_atom_site_label_H
    _geom_hbond_atom_site_label_A
    _geom_hbond_site_symmetry_A
    _geom_hbond_distance_DH
    _geom_hbond_distance_HA
    _geom_hbond_distance_DA
    _geom_hbond_angle_DHA
    C1 H1A N2 . 0.93 2.59 3.422(5) 149.9
data_global
_journal_date_recd_electronic     2010-09-25
_journal_date_accepted     2010-09-29
_journal_name_full     'Acta Crystallographica, Section E'
_journal_year     2010
_journal_volume     66
_journal_issue     11
_journal_page_first     o2786
_journal_page_last     o2786
_journal_paper_category     QO
_journal_coeditor_code     XU5037
_publ_contact_author_name     'Ming-Liang Wang'
_publ_contact_author_address
;
School of Chemistry and Chemical Engineering,
Southeast University,
Nanjing 211189,
People's Republic of China
;
_publ_contact_author_email     wangmlchem@263.net
_publ_contact_author_fax     ?
_publ_contact_author_phone     ?
_publ_section_title
;
5-(Anthracen-9-yl)-3-(4-nitrophenyl)-1-phenyl-4,5-dihydro-1<i>H</i>-pyrazole
;
loop_
    _publ_author_name
    _publ_author_footnote
    _publ_author_address
    'Dong, Bao-Li' .
;
School of Chemistry and Chemical Engineering,
Southeast University,
Nanjing 211189,
People's Republic of China
;
    'Wang, Ming-Liang' .
;
School of Chemistry and Chemical Engineering,
Southeast University,
Nanjing 211189,
People's Republic of China
;
    'Li, Yong-Hua' .
;
School of Chemistry and Chemical Engineering,
Southeast University,
Nanjing 211189,
People's Republic of China
;
