# Supplementary material for: 5-(Anthracen-9-yl)-3-(4-nitro­phen­yl)-1-phenyl-4,5-dihydro-1H-pyrazole
Source: Acta Crystallogr Sect E Struct Rep Online. 2010 Oct 9;66(Pt 11):o2786. doi: 10.1107/S1600536810038912 (PMC3009137; doi:10.1107/S1600536810038912)
Supplement: Supplementary file 2 [file e-66-o2786-Isup2.hkl]

# 
# h,k,l, Fc-squared, Fo-squared, sigma(Fo-squared) and status flag 
# 
data_I
_shelx_title ' 1 in Pca2(1)' 
_shelx_refln_list_code          4 
_shelx_F_calc_maximum      196.30 
_exptl_crystal_F_000       928.00 
_reflns_d_resolution_high  0.8409 
 
loop_ 
 _symmetry_equiv_pos_as_xyz 
 'x, y, z' 
 '-x, -y, z+1/2' 
 'x+1/2, -y, z' 
 '-x+1/2, y, z+1/2' 
 
_cell_length_a    23.0229 
_cell_length_b    10.1952 
_cell_length_c     9.2005 
_cell_angle_alpha  90.000 
_cell_angle_beta   90.000 
_cell_angle_gamma  90.000 
 
_shelx_F_squared_multiplier     1.000 
 
loop_ 
 _refln_index_h 
 _refln_index_k 
 _refln_index_l 
 _refln_F_squared_calc 
 _refln_F_squared_meas 
 _refln_F_squared_sigma 
 _refln_observed_status 
   4   0   0     2783.18     2471.95     50.85 o 
   6   0   0      114.53      100.82      4.56 o 
   8   0   0      195.84      186.35      8.09 o 
  10   0   0     5158.44     5078.89    120.42 o 
  12   0   0     2745.20     2702.58     71.58 o 
  14   0   0       20.89       44.17      5.81 o 
  16   0   0        2.03        2.05      6.75 o 
  18   0   0      419.13      399.29     20.79 o 
  20   0   0        9.55       15.80     11.17 o 
  22   0   0        0.14        0.00      6.76 o 
  24   0   0      127.26      121.32     21.47 o 
  26   0   0       29.07       47.96     18.85 o 
   3   1   0       35.45       33.90      1.00 o 
   4   1   0    22912.19    21390.69    195.80 o 
   5   1   0       99.91      112.58      2.36 o 
   6   1   0        2.29        0.52      1.25 o 
   7   1   0       22.77       25.55      3.81 o 
   8   1   0      193.55      193.99      5.31 o 
   9   1   0     1451.95     1338.90     72.06 o 
  10   1   0      798.36      779.06     15.04 o 
  11   1   0      335.07      336.10      8.63 o 
  12   1   0      406.97      465.93     11.48 o 
  13   1   0      959.55      983.75     21.78 o 
  14   1   0        1.79        5.47      3.05 o 
  15   1   0      124.22      131.73      6.58 o 
  16   1   0      136.82      139.31      7.65 o 
  17   1   0       23.78       34.22      4.55 o 
  18   1   0      323.50      305.27     12.13 o 
  19   1   0     1358.11     1243.51     35.61 o 
  20   1   0      461.87      509.87     19.87 o 
  21   1   0      572.15      548.47     21.33 o 
  22   1   0       21.26       27.35      7.63 o 
  23   1   0       40.40       48.07     11.22 o 
  24   1   0       11.22       10.18      7.11 o 
  25   1   0       18.68       37.28     16.07 o 
  26   1   0       28.47       30.11     12.29 o 
  27   1   0        1.60        0.00      9.02 o 
   0   2   0     1991.67     1931.80     32.05 o 
   1   2   0      945.23      940.40     17.70 o 
   2   2   0     4178.09     3865.73     74.47 o 
   3   2   0      556.47      562.69     11.58 o 
   4   2   0      553.21      571.79      7.85 o 
   5   2   0      348.11      342.84      6.04 o 
   6   2   0     1519.13     1519.58     21.93 o 
   7   2   0        1.19        0.40      2.00 o 
   8   2   0      713.71      754.28     16.00 o 
   9   2   0     3245.66     3468.41     63.42 o 
  10   2   0      160.48      174.15      6.04 o 
  11   2   0     1144.60     1300.77     28.15 o 
  12   2   0       46.60       54.91      5.24 o 
  13   2   0       37.60       46.49      4.25 o 
  14   2   0      907.71      919.15     24.30 o 
  15   2   0       56.41       65.99      5.99 o 
  16   2   0        0.23        0.00      2.74 o 
  17   2   0      332.76      338.36     12.34 o 
  18   2   0      325.82      349.23     21.07 o 
  19   2   0       46.18       44.34      6.48 o 
  20   2   0        0.14        3.42      6.49 o 
  21   2   0      260.50      227.82     15.33 o 
  22   2   0      345.97      332.79     19.81 o 
  23   2   0      103.74      108.66     13.45 o 
  24   2   0        1.85        2.60      5.82 o 
  25   2   0        1.03        4.19      7.30 o 
  26   2   0        1.02        2.79     10.55 o 
  27   2   0        0.21        0.00     14.43 o 
   0   3   0      656.20      605.55     14.59 o 
   1   3   0       51.79       48.16      2.93 o 
   2   3   0      272.06      254.81      5.51 o 
   3   3   0     3101.31     2904.97     47.32 o 
   4   3   0      928.19      878.59     16.26 o 
   5   3   0       76.19       62.63      3.15 o 
   6   3   0      426.12      399.74      8.31 o 
   7   3   0     1290.11     1282.45     22.11 o 
   8   3   0       24.35       21.47      2.44 o 
   9   3   0      135.68      139.88      4.72 o 
  10   3   0     1557.18     1655.56     30.68 o 
  11   3   0        8.63       20.53      8.69 o 
  12   3   0      386.08      431.59     11.40 o 
  13   3   0       18.54       15.72      2.90 o 
  14   3   0       61.34       60.44      4.24 o 
  15   3   0        0.72        5.10      2.76 o 
  16   3   0       27.56       21.13      5.92 o 
  17   3   0      105.78      105.42     10.88 o 
  18   3   0      177.52      196.83     15.30 o 
  19   3   0      419.02      418.34     24.27 o 
  20   3   0      433.77      377.82     24.01 o 
  21   3   0      123.61       83.65     19.84 o 
  22   3   0       86.38      120.66     15.75 o 
  23   3   0       27.55       37.87     11.50 o 
  24   3   0       32.48       20.35     10.23 o 
  25   3   0      193.32      175.19     20.26 o 
  26   3   0        4.92        3.62      8.32 o 
   0   4   0       45.91       40.36      4.24 o 
   1   4   0      535.79      512.31     14.08 o 
   2   4   0       59.90       53.54      4.00 o 
   3   4   0      141.97      161.64      5.00 o 
   4   4   0      711.04      755.99     16.65 o 
   5   4   0       69.34       74.58      5.65 o 
   6   4   0     1000.66      989.96     19.36 o 
   7   4   0      193.30      215.56      7.57 o 
   8   4   0        2.35        5.58      2.40 o 
   9   4   0     2202.96     2276.80     43.79 o 
  10   4   0       64.42       74.56      6.68 o 
  11   4   0      168.78      182.56      6.86 o 
  12   4   0        2.97        0.00      3.64 o 
  13   4   0       98.99       87.12      5.69 o 
  14   4   0       56.89       56.72      6.87 o 
  15   4   0        0.01        0.00      2.72 o 
  16   4   0       42.98       55.96      9.70 o 
  17   4   0      380.11      397.38     17.68 o 
  18   4   0       74.78       60.07      7.85 o 
  19   4   0      270.28      240.37     14.78 o 
  20   4   0      202.18      173.15     14.37 o 
  21   4   0        9.45       11.22      6.15 o 
  22   4   0       10.82        8.44      8.05 o 
  23   4   0        3.41        0.00      8.27 o 
  24   4   0       61.80       47.90     14.01 o 
  25   4   0       15.18       15.16     10.17 o 
   0   5   0      856.62      983.94     29.37 o 
   1   5   0      271.28      262.12      8.14 o 
   2   5   0        0.00        1.51      2.25 o 
   3   5   0        1.58        1.91      2.26 o 
   4   5   0       37.42       52.77      5.89 o 
   5   5   0     1702.28     1642.31     37.55 o 
   6   5   0        5.65       10.18      4.19 o 
   7   5   0      573.74      603.88     15.12 o 
   8   5   0      171.00      194.11     10.20 o 
   9   5   0       41.30       55.36      4.76 o 
  10   5   0        1.40        2.50      2.89 o 
  11   5   0      245.77      245.12      8.82 o 
  12   5   0       27.16       33.71      4.99 o 
  13   5   0      107.03      114.21      6.15 o 
  14   5   0      998.51      986.92     25.57 o 
  15   5   0       17.01       27.10      7.24 o 
  16   5   0        1.47       12.68      4.71 o 
  17   5   0      726.62      681.18     27.56 o 
  18   5   0      171.31      152.69     11.88 o 
  19   5   0        2.17        1.58      6.62 o 
  20   5   0       63.81       47.85     11.00 o 
  21   5   0       24.68       29.72     10.55 o 
  22   5   0        2.96        0.00      7.47 o 
  23   5   0        4.60       38.00     20.93 o 
  24   5   0        1.67        6.36      9.44 o 
   0   6   0      592.32      615.28     22.80 o 
   1   6   0      123.38      141.74      6.60 o 
   2   6   0     1508.01     1657.01     37.70 o 
   3   6   0       41.72       41.83      4.64 o 
   4   6   0      480.27      537.44     15.07 o 
   5   6   0        0.29        0.00      4.54 o 
   6   6   0      332.72      330.72     13.82 o 
   7   6   0      127.00      113.33      6.70 o 
   8   6   0      114.45      135.89      6.49 o 
   9   6   0      437.57      399.18     12.31 o 
  10   6   0       35.12       40.94      4.65 o 
  11   6   0       19.26       25.70      4.63 o 
  12   6   0      274.01      262.33     10.46 o 
  13   6   0      174.99      175.03      8.74 o 
  14   6   0      103.72       96.67      9.79 o 
  15   6   0        2.37        4.74      5.85 o 
  16   6   0      123.17      116.75     19.71 o 
  17   6   0        0.28        5.40      8.99 o 
  18   6   0       13.09       28.28     15.57 o 
  19   6   0       15.58       21.76      9.46 o 
  20   6   0        3.66       17.51      9.08 o 
  21   6   0        5.18        9.06      8.64 o 
  22   6   0        0.07       12.64      9.60 o 
  23   6   0       26.77       34.87     12.97 o 
   0   7   0        5.26        7.13      5.15 o 
   1   7   0        7.46       17.45      3.93 o 
   2   7   0      118.96      122.35      7.11 o 
   3   7   0      121.98      124.23      7.09 o 
   4   7   0      245.56      262.04     10.94 o 
   5   7   0      540.98      560.54     17.99 o 
   6   7   0      446.67      445.67     15.98 o 
   7   7   0       84.46       86.93      6.50 o 
   8   7   0        5.67        8.92      7.02 o 
   9   7   0        2.08       16.85      8.27 o 
  10   7   0        4.95        1.65      4.13 o 
  11   7   0      295.46      277.15     13.03 o 
  12   7   0       24.60       36.18      5.40 o 
  13   7   0       33.23       45.17      6.93 o 
  14   7   0      188.94      205.00     17.22 o 
  15   7   0      122.99      129.09     17.50 o 
  16   7   0        4.80        0.76      7.01 o 
  17   7   0        0.05        2.77      7.05 o 
  18   7   0       17.41        5.88      7.91 o 
  19   7   0       84.20       86.57     14.41 o 
  20   7   0        6.93        6.39     10.94 o 
  21   7   0        0.06        6.10      8.65 o 
  22   7   0        0.09        0.32      7.92 o 
   0   8   0       69.84       84.93     14.46 o 
   1   8   0       11.63       20.26      5.25 o 
   2   8   0       92.26      101.62      7.47 o 
   3   8   0        0.32        4.44      6.35 o 
   4   8   0       22.22       19.40      4.91 o 
   5   8   0        3.53        0.00      7.15 o 
   6   8   0       78.37       89.22      7.42 o 
   7   8   0        3.91        9.46      4.93 o 
   8   8   0       96.45       93.04      7.92 o 
   9   8   0       53.49       71.43      9.59 o 
  10   8   0       35.93       35.93      5.66 o 
  11   8   0      431.35      379.19     15.56 o 
  12   8   0        0.17       13.09      9.61 o 
  13   8   0        3.00        0.00     10.68 o 
  14   8   0        0.79        0.00      7.51 o 
  15   8   0      580.11      533.67     33.09 o 
  16   8   0      134.36      121.42     15.60 o 
  17   8   0       22.17       12.68      9.03 o 
  18   8   0       78.81       88.48     14.77 o 
  19   8   0       48.78       39.01     12.25 o 
  20   8   0        5.54        8.01      9.29 o 
   0   9   0      264.01      277.15     27.79 o 
   1   9   0      147.76      158.60     10.32 o 
   2   9   0      139.77      143.15     10.38 o 
   3   9   0        1.37       10.35      4.88 o 
   4   9   0      257.06      256.79     13.88 o 
   5   9   0      383.71      399.64     18.79 o 
   6   9   0      753.01      715.23     26.29 o 
   7   9   0       53.85       65.14      7.98 o 
   8   9   0      102.26      119.05     14.19 o 
   9   9   0       49.55       56.03      8.40 o 
  10   9   0       22.38       25.92      7.00 o 
  11   9   0       15.90       19.16      6.42 o 
  12   9   0        0.01        0.00      7.38 o 
  13   9   0       21.34       14.84      8.67 o 
  14   9   0       29.98       36.19     11.05 o 
  15   9   0        7.32        0.00      8.39 o 
  16   9   0        4.76        5.56      8.67 o 
  17   9   0       27.93       17.61     11.25 o 
  18   9   0        0.92       18.83     14.67 o 
   0  10   0       77.57       88.16     13.49 o 
   1  10   0       26.54       31.41     10.99 o 
   2  10   0        3.08        3.61      5.18 o 
   3  10   0       65.63       79.31      8.82 o 
   4  10   0       17.30       19.31      8.71 o 
   5  10   0       95.23       80.59      9.62 o 
   6  10   0      440.97      435.34     21.42 o 
   7  10   0      672.10      616.64     26.06 o 
   8  10   0       20.12       26.81      7.49 o 
   9  10   0        9.32       13.93      7.04 o 
  10  10   0       28.48       12.04      6.43 o 
  11  10   0       94.89      108.08     14.57 o 
  12  10   0       42.09       53.50     12.75 o 
  13  10   0      193.26      196.09     20.19 o 
  14  10   0      134.74      143.23     18.16 o 
  15  10   0       48.57       67.59     23.11 o 
   0  11   0       78.58       81.01     14.53 o 
   1  11   0        8.06       20.41      9.17 o 
   2  11   0        4.89       17.46      7.12 o 
   3  11   0      371.93      365.15     21.33 o 
   4  11   0       97.97      101.71     11.42 o 
   5  11   0       50.50       48.88      8.54 o 
   6  11   0       17.34       21.59      8.32 o 
   7  11   0        5.35        8.22      7.17 o 
   8  11   0       66.77       69.54     10.41 o 
   9  11   0        0.77        8.49      8.70 o 
  10  11   0        9.09       12.87     12.05 o 
  11  11   0       18.97       17.14     10.02 o 
   0  12   0        0.10        4.68     15.40 o 
   1  12   0       28.19       16.79      7.85 o 
   2  12   0        9.52       20.23      8.54 o 
   3  12   0       13.96        8.16      7.98 o 
   4   0   1      484.74      497.07      6.69 o 
   6   0   1      626.92      554.45      9.87 o 
   8   0   1     2001.02     2093.88     35.53 o 
  10   0   1      834.35      855.41     16.43 o 
  12   0   1      528.16      499.50     12.28 o 
  14   0   1      584.75      580.28     15.23 o 
  16   0   1      244.08      253.45     10.07 o 
  18   0   1      797.07      837.61     25.15 o 
  20   0   1      283.03      249.21     11.98 o 
  22   0   1       66.37       55.55      8.96 o 
  24   0   1        9.11       21.75      9.68 o 
  26   0   1       16.79       15.89      9.63 o 
   1   1   1     2937.27     2725.31     19.67 o 
   2   1   1      383.64      324.71      3.26 o 
   3   1   1    15646.25    14334.49     70.62 o 
   4   1   1     3475.39     3409.80     30.14 o 
   5   1   1      123.66      110.76      2.45 o 
   6   1   1      944.75      849.04      6.41 o 
   7   1   1      744.66      739.56      6.79 o 
   8   1   1        8.40        7.47      1.31 o 
   9   1   1     1363.73     1418.34     16.47 o 
  10   1   1       16.96       22.82      2.01 o 
  11   1   1      201.94      224.91      4.81 o 
  12   1   1     1890.25     2062.37     29.42 o 
  13   1   1      174.11      195.80      5.23 o 
  14   1   1      256.80      257.36      6.31 o 
  15   1   1      347.93      333.59      9.12 o 
  16   1   1      116.83      111.27      4.45 o 
  17   1   1       67.75       61.23      3.68 o 
  18   1   1      296.64      298.87      8.50 o 
  19   1   1      329.67      322.38      9.51 o 
  20   1   1      216.48      208.12      9.12 o 
  21   1   1      185.15      188.94      8.78 o 
  22   1   1       46.16       36.48      5.94 o 
  23   1   1        8.28        4.78      3.89 o 
  24   1   1        3.38        4.51      5.37 o 
  25   1   1       24.71       25.36      7.27 o 
  26   1   1       11.70       30.27      8.83 o 
  27   1   1        3.03        6.62      6.95 o 
   1   2   1     7161.49     6805.40     48.55 o 
   2   2   1     2814.29     2687.11     18.04 o 
   3   2   1     1292.92     1280.02      9.36 o 
   4   2   1     3405.19     3191.36     44.96 o 
   5   2   1     1786.98     1613.90     23.82 o 
   6   2   1     1292.44     1261.29     19.13 o 
   7   2   1     2200.89     2300.01     26.71 o 
   8   2   1      971.41      988.34     13.23 o 
   9   2   1      442.89      450.26      7.51 o 
  10   2   1       64.36       56.91      1.87 o 
  11   2   1      571.70      579.50      9.81 o 
  12   2   1      377.41      391.11      8.76 o 
  13   2   1      146.91      138.47      3.82 o 
  14   2   1       54.31       50.64      2.51 o 
  15   2   1      302.45      305.71      6.76 o 
  16   2   1      331.90      339.01      9.31 o 
  17   2   1       56.70       54.03      4.37 o 
  18   2   1      284.39      272.42      9.40 o 
  19   2   1      784.92      753.88     18.86 o 
  20   2   1       19.42       11.82      4.38 o 
  21   2   1      262.13      277.48     14.69 o 
  22   2   1      847.50      798.37     26.60 o 
  23   2   1       80.56       85.09      9.53 o 
  24   2   1       18.52       12.57      5.01 o 
  25   2   1       10.74        5.63      5.49 o 
  26   2   1        0.48        6.15      6.09 o 
   1   3   1     2661.95     2597.60     28.47 o 
   2   3   1      532.79      501.53      6.57 o 
   3   3   1     1059.79     1050.13     12.14 o 
   4   3   1      482.13      481.00      6.67 o 
   5   3   1     1553.65     1493.50     40.88 o 
   6   3   1      408.19      408.60      5.62 o 
   7   3   1      470.38      478.21      8.60 o 
   8   3   1     1512.72     1600.14     20.47 o 
   9   3   1       57.85       63.23      3.84 o 
  10   3   1     1057.69     1022.37     15.35 o 
  11   3   1      552.49      588.61     11.78 o 
  12   3   1      882.62      944.04     16.81 o 
  13   3   1      531.30      553.26     11.83 o 
  14   3   1      290.57      317.19      9.71 o 
  15   3   1       35.04       43.84      3.78 o 
  16   3   1      151.22      144.49      6.21 o 
  17   3   1       48.53       55.07      4.61 o 
  18   3   1      402.83      397.50     12.04 o 
  19   3   1      259.73      257.51      9.55 o 
  20   3   1      337.02      305.65     11.31 o 
  21   3   1      484.97      443.97     16.70 o 
  22   3   1       56.41       64.13      7.44 o 
  23   3   1       60.22       66.03      8.37 o 
  24   3   1       11.94       12.02      6.02 o 
  25   3   1       52.29       40.58      7.97 o 
  26   3   1        7.74        0.00      6.43 o 
   1   4   1      272.83      268.48      5.21 o 
   2   4   1       50.56       57.03      3.74 o 
   3   4   1       74.43       77.12      3.17 o 
   4   4   1      114.92      119.79      3.28 o 
   5   4   1      244.62      240.28      4.63 o 
   6   4   1     1925.49     1986.39     24.55 o 
   7   4   1      647.03      661.57     10.38 o 
   8   4   1      658.01      665.87     10.08 o 
   9   4   1       77.05       76.78      2.57 o 
  10   4   1      129.68      128.55      3.36 o 
  11   4   1      426.88      421.02      8.68 o 
  12   4   1      451.42      475.86     10.23 o 
  13   4   1       62.58       59.81      4.30 o 
  14   4   1      212.24      211.18      6.74 o 
  15   4   1      233.97      215.77      7.39 o 
  16   4   1       45.39       51.10      4.34 o 
  17   4   1      190.88      180.07     10.25 o 
  18   4   1      329.79      302.35     11.47 o 
  19   4   1       86.84       96.51     10.17 o 
  20   4   1      105.34      109.97      8.87 o 
  21   4   1      103.68      106.77      9.41 o 
  22   4   1      148.62      134.03     10.26 o 
  23   4   1       94.21      108.90     10.10 o 
  24   4   1      152.42      138.51     13.31 o 
  25   4   1       63.23       59.00     11.35 o 
   1   5   1     1145.67     1202.93     18.56 o 
   2   5   1      126.71      151.39      5.09 o 
   3   5   1     1050.61     1088.72     17.13 o 
   4   5   1      518.38      521.89     14.65 o 
   5   5   1      658.42      700.53     11.38 o 
   6   5   1      308.73      329.65      6.52 o 
   7   5   1       74.49       72.18      3.01 o 
   8   5   1       57.60       56.34      3.69 o 
   9   5   1      242.98      240.97      7.92 o 
  10   5   1      354.87      364.36      7.32 o 
  11   5   1      198.54      194.06      5.22 o 
  12   5   1       82.63       78.33      6.23 o 
  13   5   1      228.31      214.30      6.87 o 
  14   5   1       45.83       45.23      4.30 o 
  15   5   1       54.42       68.86      5.43 o 
  16   5   1      401.30      396.19     13.22 o 
  17   5   1       70.55       63.41      6.36 o 
  18   5   1       44.89       57.15      8.32 o 
  19   5   1      165.37      190.90     12.94 o 
  20   5   1      124.59      112.78     10.55 o 
  21   5   1       33.95       24.99      5.94 o 
  22   5   1        0.91        0.58      4.88 o 
  23   5   1        2.37        0.00      5.87 o 
  24   5   1        8.06        5.38      6.48 o 
   1   6   1      349.15      382.24      8.82 o 
   2   6   1      126.88      134.54      4.38 o 
   3   6   1      247.04      235.02      6.08 o 
   4   6   1      130.92      141.54      4.69 o 
   5   6   1      279.67      302.62      7.66 o 
   6   6   1       66.83       81.43      4.24 o 
   7   6   1      205.90      216.55      6.01 o 
   8   6   1      370.58      355.38      8.86 o 
   9   6   1        6.80        5.14      1.84 o 
  10   6   1        6.63       10.61      2.63 o 
  11   6   1      112.32      111.62      4.48 o 
  12   6   1      150.55      154.49      7.31 o 
  13   6   1      345.04      335.72     11.55 o 
  14   6   1      297.69      283.43     10.83 o 
  15   6   1       19.62       23.93      5.94 o 
  16   6   1        6.45        0.00      3.49 o 
  17   6   1       79.06       81.85      7.73 o 
  18   6   1       80.86       83.26      7.70 o 
  19   6   1       66.28       73.14      8.07 o 
  20   6   1        8.60       16.28      6.49 o 
  21   6   1       55.28       70.86     10.45 o 
  22   6   1        8.00        4.43      6.05 o 
  23   6   1       23.31       23.37      8.01 o 
   1   7   1      294.77      310.43      8.96 o 
   2   7   1       87.32       96.08      4.55 o 
   3   7   1      148.81      166.71      6.13 o 
   4   7   1      137.79      144.07      5.69 o 
   5   7   1      329.05      338.29      8.68 o 
   6   7   1       57.08       64.96      4.30 o 
   7   7   1       23.78       33.75      3.29 o 
   8   7   1       88.80       94.00      4.57 o 
   9   7   1      107.88       89.93      4.65 o 
  10   7   1      107.46      104.69      5.67 o 
  11   7   1      115.36      108.56      6.65 o 
  12   7   1       41.31       40.61      5.61 o 
  13   7   1       42.96       52.35      5.61 o 
  14   7   1      128.04      137.37      8.26 o 
  15   7   1      432.46      430.51     17.01 o 
  16   7   1       51.89       45.01      6.80 o 
  17   7   1      263.26      242.42     13.11 o 
  18   7   1      151.81      147.56     12.39 o 
  19   7   1       14.39       48.78      8.55 o 
  20   7   1       19.43       21.35      7.56 o 
  21   7   1        1.58        2.68      6.18 o 
  22   7   1        3.71       29.01     10.93 o 
   1   8   1       71.08       72.17      5.08 o 
   2   8   1       92.34      106.40      5.72 o 
   3   8   1      151.78      163.64      6.59 o 
   4   8   1      429.34      415.11     11.45 o 
   5   8   1      206.30      202.28      7.71 o 
   6   8   1       26.63       35.43      4.57 o 
   7   8   1      113.39      118.04      6.17 o 
   8   8   1      187.57      189.45      7.87 o 
   9   8   1       44.53       54.50      5.05 o 
  10   8   1       78.94       97.75      7.79 o 
  11   8   1       25.36       25.41      4.90 o 
  12   8   1       64.33       82.24      6.73 o 
  13   8   1      227.61      207.85      9.91 o 
  14   8   1      111.03       95.92      7.99 o 
  15   8   1       30.65       28.70      7.01 o 
  16   8   1       17.02        9.90      5.87 o 
  17   8   1       66.18       79.14     10.05 o 
  18   8   1        3.08        0.00      5.26 o 
  19   8   1        2.06        3.77      6.02 o 
  20   8   1        1.56        1.19      5.64 o 
   1   9   1       23.34       29.16      4.48 o 
   2   9   1      107.69      118.41      8.50 o 
   3   9   1       55.18       66.81      5.53 o 
   4   9   1       59.81       74.14      5.28 o 
   5   9   1      115.35      118.48      6.71 o 
   6   9   1       25.22       24.84      4.23 o 
   7   9   1       87.44       99.56      6.54 o 
   8   9   1       72.58       74.41      7.94 o 
   9   9   1      109.79      111.41      9.11 o 
  10   9   1       37.85       28.70      5.21 o 
  11   9   1        8.73       12.00      4.50 o 
  12   9   1       74.43       71.37      7.28 o 
  13   9   1       97.68       86.32      9.29 o 
  14   9   1       55.92       80.28      9.68 o 
  15   9   1      113.34      118.37     11.17 o 
  16   9   1       36.34       42.19      8.63 o 
  17   9   1       24.75       24.96      7.69 o 
  18   9   1       13.10        8.99      6.72 o 
   1  10   1      105.91      104.27      6.90 o 
   2  10   1       24.69       34.55      5.55 o 
   3  10   1       32.20       38.82      5.19 o 
   4  10   1       49.16       62.94      6.18 o 
   5  10   1       28.94       44.14      5.34 o 
   6  10   1      131.53      142.42      8.58 o 
   7  10   1       55.46       57.74      6.15 o 
   8  10   1       14.88       11.51      4.50 o 
   9  10   1        5.86        5.53      4.38 o 
  10  10   1       13.37       16.62      5.04 o 
  11  10   1       25.93       23.75      6.44 o 
  12  10   1       52.85       53.64      9.10 o 
  13  10   1       13.74        7.24      6.17 o 
  14  10   1       22.20       19.12      7.41 o 
  15  10   1       26.91       27.34      7.81 o 
   1  11   1      122.66      112.03      8.27 o 
   2  11   1        5.56        1.55      4.14 o 
   3  11   1       32.76       43.60      5.94 o 
   4  11   1       67.56       70.99      7.47 o 
   5  11   1        0.14        0.00      4.22 o 
   6  11   1       13.66       17.70      5.34 o 
   7  11   1       43.97       49.27      7.19 o 
   8  11   1        6.94        6.95      5.42 o 
   9  11   1        6.65       17.33      6.84 o 
  10  11   1        6.11       10.90      6.52 o 
  11  11   1        8.53       28.18     10.56 o 
   1  12   1       60.74       53.97      8.70 o 
   2  12   1        1.29       16.11      6.43 o 
   3  12   1        6.77       11.43      7.27 o 
   0   0   2     7975.49     7865.98    171.21 o 
   2   0   2     3413.15     3331.28     52.07 o 
   4   0   2     1126.72     1113.83     18.19 o 
   6   0   2      739.67      727.19     13.90 o 
   8   0   2      934.14      921.47     18.69 o 
  10   0   2     1313.60     1392.67     29.06 o 
  12   0   2     2760.56     2710.93    126.69 o 
  14   0   2      168.91      156.86      6.84 o 
  16   0   2       55.98       54.04      4.99 o 
  18   0   2     1526.82     1501.48     40.15 o 
  20   0   2      506.34      449.92     17.96 o 
  22   0   2      357.51      329.82     19.48 o 
  24   0   2       78.85       97.62     12.29 o 
  26   0   2       26.70       48.57     15.39 o 
   0   1   2     6590.48     6538.93     63.88 o 
   1   1   2      924.69      889.28     13.03 o 
   2   1   2    10337.20     9688.52     73.52 o 
   3   1   2    11939.01    11338.62     95.22 o 
   4   1   2     1547.82     1468.28     13.80 o 
   5   1   2     2474.10     2370.67     22.70 o 
   6   1   2     1076.14     1069.79     11.42 o 
   7   1   2        9.80       12.36      1.82 o 
   8   1   2      129.73      125.64      3.37 o 
   9   1   2      839.67      847.04     10.80 o 
  10   1   2      850.21      911.53     12.15 o 
  11   1   2      755.45      793.70     11.40 o 
  12   1   2      281.77      303.37      5.80 o 
  13   1   2      419.89      436.36      8.20 o 
  14   1   2       50.22       39.22      2.82 o 
  15   1   2       95.31      105.29      3.83 o 
  16   1   2      317.32      281.04      6.96 o 
  17   1   2       52.43       46.48      4.12 o 
  18   1   2      312.14      313.75     11.08 o 
  19   1   2      834.45      788.58     20.91 o 
  20   1   2      182.96      181.51      8.78 o 
  21   1   2       68.23       76.36      7.17 o 
  22   1   2       82.62       91.16      7.03 o 
  23   1   2        5.22       14.09      5.00 o 
  24   1   2       88.44      100.20     15.47 o 
  25   1   2        7.83       14.46      7.32 o 
  26   1   2       58.76       66.06     10.25 o 
   0   2   2    38533.13    35202.09    585.36 o 
   1   2   2    30948.49    28543.63    177.36 o 
   2   2   2     8668.36     8092.56     59.94 o 
   3   2   2     3413.45     3312.44     26.82 o 
   4   2   2     4266.97     4218.64     29.70 o 
   5   2   2     1524.21     1418.60     27.09 o 
   6   2   2      351.27      323.36      6.75 o 
   7   2   2      315.28      302.04      4.65 o 
   8   2   2      374.21      400.73      6.51 o 
   9   2   2      313.64      326.95      6.11 o 
  10   2   2     1520.95     1614.09     23.62 o 
  11   2   2     1049.61     1096.66     17.83 o 
  12   2   2       17.23       16.10      2.50 o 
  13   2   2      201.82      226.70      7.27 o 
  14   2   2       80.79       77.29      6.18 o 
  15   2   2       31.00       41.34      4.80 o 
  16   2   2      135.49      147.40      6.23 o 
  17   2   2      154.75      166.53      7.19 o 
  18   2   2      144.90      169.78      7.79 o 
  19   2   2      181.96      186.91      8.48 o 
  20   2   2       53.54       47.86      5.26 o 
  21   2   2       74.40       66.70      5.99 o 
  22   2   2        1.85        1.79      3.61 o 
  23   2   2       92.34      104.92      8.97 o 
  24   2   2       12.25        3.29      5.58 o 
  25   2   2       65.70       71.05      9.54 o 
  26   2   2       11.55        7.56      6.51 o 
   0   3   2     1582.59     1513.19     20.59 o 
   1   3   2      236.00      220.62      4.92 o 
   2   3   2      197.91      179.92      3.56 o 
   3   3   2     2167.23     2147.15     22.21 o 
   4   3   2     2406.91     2415.92     24.26 o 
   5   3   2      431.99      446.12      7.02 o 
   6   3   2     2835.66     2993.24     38.89 o 
   7   3   2     1007.88     1050.14     17.77 o 
   8   3   2        1.62        0.00      1.79 o 
   9   3   2      221.85      227.92      6.53 o 
  10   3   2      736.92      793.71     15.56 o 
  11   3   2      481.19      529.54      9.58 o 
  12   3   2      441.11      474.62      9.70 o 
  13   3   2      115.87      136.28      4.89 o 
  14   3   2      139.03      141.26      5.42 o 
  15   3   2      446.76      449.68     11.36 o 
  16   3   2      109.50      105.27      5.76 o 
  17   3   2       67.47       70.67      4.86 o 
  18   3   2      405.93      389.89     13.76 o 
  19   3   2      157.02      142.71      8.53 o 
  20   3   2       13.70       13.51      4.53 o 
  21   3   2      180.94      158.24      9.54 o 
  22   3   2       37.44       48.26      6.76 o 
  23   3   2       13.22       21.05      6.45 o 
  24   3   2       21.60       22.46      6.56 o 
  25   3   2       36.45       22.79      7.85 o 
  26   3   2       10.33        4.89      6.36 o 
   0   4   2     1933.79     1987.66     33.10 o 
   1   4   2      145.08      135.37      4.16 o 
   2   4   2     2035.82     2211.11     27.64 o 
   3   4   2      528.15      569.27      8.66 o 
   4   4   2      323.41      351.25      5.71 o 
   5   4   2      265.81      253.79      4.45 o 
   6   4   2     1304.03     1337.57     23.05 o 
   7   4   2       93.20       84.32      3.11 o 
   8   4   2      929.04      935.56     20.61 o 
   9   4   2       65.36       78.78      4.40 o 
  10   4   2       10.60       25.64      4.54 o 
  11   4   2       93.64      111.49      6.54 o 
  12   4   2       42.30       41.76      4.09 o 
  13   4   2       98.15       94.28      8.63 o 
  14   4   2      462.57      435.13     13.96 o 
  15   4   2       86.16       92.72      6.76 o 
  16   4   2       39.50       56.97      7.22 o 
  17   4   2       63.39       77.31      6.59 o 
  18   4   2        5.76        7.95      4.18 o 
  19   4   2       55.57       66.69      6.49 o 
  20   4   2      125.93      119.20      8.11 o 
  21   4   2       52.01       66.98      7.95 o 
  22   4   2       69.19       74.82      8.69 o 
  23   4   2       90.06      102.76      9.88 o 
  24   4   2       12.63       22.32      8.29 o 
  25   4   2       67.40       80.73     11.13 o 
   0   5   2     1778.16     1851.27     36.21 o 
   1   5   2      541.53      555.23      9.46 o 
   2   5   2      399.11      422.07      7.61 o 
   3   5   2      178.97      210.30      5.24 o 
   4   5   2      858.41      846.43     12.98 o 
   5   5   2      316.20      302.50      6.12 o 
   6   5   2      582.44      612.85     13.67 o 
   7   5   2      443.68      415.03      9.28 o 
   8   5   2      249.14      256.41      8.44 o 
   9   5   2       66.49       72.75      3.90 o 
  10   5   2       31.37       50.27      4.19 o 
  11   5   2       57.76       64.91      4.88 o 
  12   5   2      122.38      124.84      7.09 o 
  13   5   2      157.06      157.85      8.28 o 
  14   5   2       25.17       37.41      6.33 o 
  15   5   2       91.99       95.41      7.86 o 
  16   5   2       39.29       58.44      5.76 o 
  17   5   2       29.46       28.82      4.94 o 
  18   5   2       61.12       73.69      6.91 o 
  19   5   2      159.46      163.72     11.63 o 
  20   5   2      123.98      141.02     10.31 o 
  21   5   2       61.04       68.56      8.14 o 
  22   5   2       11.80       18.22      7.05 o 
  23   5   2       15.68       15.80      6.68 o 
  24   5   2       12.42       14.11      7.35 o 
   0   6   2      264.57      266.58      9.33 o 
   1   6   2      258.86      252.71      6.32 o 
   2   6   2       83.55       96.44      4.63 o 
   3   6   2        1.88        6.70      2.15 o 
   4   6   2        1.83        4.55      2.50 o 
   5   6   2      601.08      601.91     11.23 o 
   6   6   2       81.43       94.25      5.81 o 
   7   6   2       33.62       40.41      3.14 o 
   8   6   2      100.93       94.16      4.76 o 
   9   6   2      177.34      152.84      5.87 o 
  10   6   2      239.07      267.24      9.89 o 
  11   6   2      198.36      195.35      8.17 o 
  12   6   2      277.91      257.84      9.98 o 
  13   6   2       74.63       83.61      7.78 o 
  14   6   2      487.67      490.95     17.43 o 
  15   6   2      453.82      414.18     14.76 o 
  16   6   2      372.52      343.26     13.53 o 
  17   6   2       81.78       87.70      7.60 o 
  18   6   2      155.00      135.10      9.79 o 
  19   6   2       54.70       54.01      7.90 o 
  20   6   2       97.86      104.32     10.86 o 
  21   6   2       13.77       16.10      6.89 o 
  22   6   2        6.28       16.85      7.33 o 
  23   6   2        3.85        4.95      6.51 o 
   0   7   2       35.00       42.92      4.87 o 
   1   7   2      214.89      225.41      7.52 o 
   2   7   2       37.96       44.13      3.44 o 
   3   7   2      184.94      186.86      6.28 o 
   4   7   2       34.60       50.91      3.81 o 
   5   7   2      253.66      251.90      8.95 o 
   6   7   2        2.69        5.38      2.87 o 
   7   7   2      292.02      273.66      7.69 o 
   8   7   2      199.78      175.22      8.08 o 
   9   7   2      226.22      224.64      8.39 o 
  10   7   2      110.43      121.02      7.55 o 
  11   7   2      189.31      191.83      8.92 o 
  12   7   2       81.23      103.83      7.27 o 
  13   7   2       96.99       87.47      7.00 o 
  14   7   2      270.33      260.37     12.26 o 
  15   7   2       49.39       51.57      6.12 o 
  16   7   2       10.39        9.31      4.36 o 
  17   7   2      110.00      103.40      9.38 o 
  18   7   2        0.43       11.25      5.94 o 
  19   7   2       37.87       50.77     12.65 o 
  20   7   2       17.78       24.86      7.85 o 
  21   7   2        2.63        0.00      5.82 o 
   0   8   2        3.50        1.99      3.62 o 
   1   8   2       53.35       57.55      4.26 o 
   2   8   2       24.42       30.88      4.28 o 
   3   8   2      164.38      173.49      6.97 o 
   4   8   2       57.44       61.04      4.49 o 
   5   8   2       29.38       38.10      4.10 o 
   6   8   2       16.10       11.12      3.49 o 
   7   8   2      888.69      888.05     23.66 o 
   8   8   2      112.89       90.06      6.49 o 
   9   8   2       60.81       65.32      5.28 o 
  10   8   2      312.15      295.57     11.81 o 
  11   8   2      205.41      204.18     10.27 o 
  12   8   2       92.27       95.48      7.63 o 
  13   8   2       22.26       24.54      5.09 o 
  14   8   2       15.10       11.01      5.90 o 
  15   8   2       64.45       64.85      7.33 o 
  16   8   2       12.93       15.57      5.78 o 
  17   8   2        1.78        0.00      6.11 o 
  18   8   2        9.96       10.08      6.60 o 
  19   8   2        7.52       21.51      7.49 o 
   0   9   2       43.93       38.50      6.27 o 
   1   9   2       41.04       40.16      4.70 o 
   2   9   2       62.27       70.01      5.87 o 
   3   9   2      154.45      160.47      7.67 o 
   4   9   2      260.66      250.32      9.51 o 
   5   9   2      211.51      208.00      8.67 o 
   6   9   2      157.92      138.19     10.93 o 
   7   9   2      181.07      158.74      8.92 o 
   8   9   2       13.18        8.51      4.00 o 
   9   9   2       12.08       15.24      4.66 o 
  10   9   2       20.34       19.37      4.84 o 
  11   9   2      227.54      202.26     11.11 o 
  12   9   2      193.83      202.37     10.78 o 
  13   9   2      142.06      132.34      9.33 o 
  14   9   2       79.16       83.74      8.80 o 
  15   9   2        0.16        0.81      5.09 o 
  16   9   2       44.09       59.92      9.35 o 
  17   9   2        0.33        6.74      6.20 o 
   0  10   2       26.45       28.17      7.04 o 
   1  10   2      111.60      115.69      7.33 o 
   2  10   2       20.29       25.39      4.74 o 
   3  10   2       23.35       23.26      4.87 o 
   4  10   2       99.73      106.21      7.74 o 
   5  10   2      105.39       95.24      7.39 o 
   6  10   2       71.73       77.49      6.95 o 
   7  10   2       37.67       29.48      7.61 o 
   8  10   2        8.46       12.91      5.10 o 
   9  10   2       18.18       18.14      5.34 o 
  10  10   2       18.90       27.29      5.86 o 
  11  10   2        5.93       13.68      5.27 o 
  12  10   2       59.86       49.65      8.97 o 
  13  10   2       26.45       25.04      8.19 o 
  14  10   2       17.03       28.36     10.63 o 
   0  11   2      171.96      157.77     16.10 o 
   1  11   2        0.07        4.49      4.93 o 
   2  11   2        4.39        4.17      4.92 o 
   3  11   2      142.91      155.55     11.57 o 
   4  11   2       83.34       92.47      9.33 o 
   5  11   2      132.48      142.20     11.01 o 
   6  11   2       37.48       37.80      8.17 o 
   7  11   2       10.51        1.38      5.42 o 
   8  11   2        6.77        8.96      6.02 o 
   9  11   2       64.52       57.05     10.15 o 
  10  11   2       12.75        8.31      7.52 o 
   2   0   3      148.85      153.83      8.17 o 
   4   0   3     4733.04     4505.68    153.02 o 
   6   0   3     2147.48     2252.49     43.01 o 
   8   0   3      409.96      394.66     11.19 o 
  10   0   3      418.23      442.33     13.04 o 
  12   0   3     1002.00     1082.70     27.19 o 
  14   0   3      520.87      515.27     16.66 o 
  16   0   3       31.53       26.08      6.44 o 
  18   0   3     1662.88     1489.32     79.94 o 
  20   0   3      239.25      277.00     17.09 o 
  22   0   3      701.56      673.35     32.01 o 
  24   0   3        4.70        1.61      5.63 o 
  26   0   3       40.52       31.87     12.03 o 
   1   1   3      204.48      211.15      3.51 o 
   2   1   3     1578.44     1479.15     17.82 o 
   3   1   3      589.61      561.85      7.60 o 
   4   1   3     1786.82     1672.60     20.30 o 
   5   1   3     1031.57     1028.42     13.38 o 
   6   1   3      645.00      653.23      9.43 o 
   7   1   3      264.04      275.91      5.01 o 
   8   1   3     2639.02     2766.31     34.54 o 
   9   1   3      779.75      841.06     12.37 o 
  10   1   3      399.54      443.87      7.75 o 
  11   1   3      378.24      400.69      7.22 o 
  12   1   3      208.30      219.31      6.09 o 
  13   1   3      332.82      343.51      7.55 o 
  14   1   3      145.24      140.46      5.54 o 
  15   1   3      101.87      120.82      5.93 o 
  16   1   3        0.50        5.37      3.22 o 
  17   1   3      583.33      576.96     15.28 o 
  18   1   3     1126.88     1136.28     26.92 o 
  19   1   3       33.47       33.22      4.98 o 
  20   1   3       41.48       47.29      5.75 o 
  21   1   3       46.44       48.64      6.39 o 
  22   1   3      166.02      159.35     10.02 o 
  23   1   3        6.40       21.32      7.21 o 
  24   1   3       41.20       42.44      7.89 o 
  25   1   3       47.05       41.43      8.11 o 
  26   1   3        7.11       12.90      8.03 o 
   1   2   3      217.87      205.01      3.93 o 
   2   2   3     3252.38     3194.50     55.30 o 
   3   2   3      469.17      491.74      6.60 o 
   4   2   3       45.25       46.54      1.81 o 
   5   2   3      447.78      503.10      6.83 o 
   6   2   3     1385.28     1448.89     16.74 o 
   7   2   3     1475.26     1479.57     17.82 o 
   8   2   3       22.79       18.34      3.44 o 
   9   2   3      306.16      330.49      4.92 o 
  10   2   3      220.02      234.90      5.39 o 
  11   2   3      179.59      182.22      5.02 o 
  12   2   3       28.04       32.56      3.15 o 
  13   2   3      363.05      355.67      8.99 o 
  14   2   3      342.82      348.09      9.35 o 
  15   2   3      256.11      265.81      8.26 o 
  16   2   3      233.86      218.92      8.06 o 
  17   2   3      751.27      748.59     18.67 o 
  18   2   3       16.98       18.29      5.01 o 
  19   2   3       50.87       59.12      6.30 o 
  20   2   3       91.24       96.57      7.41 o 
  21   2   3       25.98       17.40      5.20 o 
  22   2   3       10.45       12.27      4.81 o 
  23   2   3       14.52       17.74      5.86 o 
  24   2   3        2.75        4.71      5.28 o 
  25   2   3       15.33        8.29      6.44 o 
   1   3   3     2272.90     2352.49     33.54 o 
   2   3   3     3633.34     3519.82     51.85 o 
   3   3   3     2183.16     2168.75     39.15 o 
   4   3   3      592.65      580.92      7.62 o 
   5   3   3       37.85       53.81      2.82 o 
   6   3   3      763.96      772.42     11.98 o 
   7   3   3      456.45      483.73      8.29 o 
   8   3   3      323.26      335.37      8.92 o 
   9   3   3      240.63      243.75      7.90 o 
  10   3   3       93.88       90.37      4.55 o 
  11   3   3       13.02       23.20      5.87 o 
  12   3   3       19.46       27.28      4.26 o 
  13   3   3      584.62      577.50     15.20 o 
  14   3   3      290.34      285.77      9.79 o 
  15   3   3      364.90      340.00     11.53 o 
  16   3   3      379.55      365.00     12.71 o 
  17   3   3       71.41       79.61      6.81 o 
  18   3   3       45.45       55.34      6.14 o 
  19   3   3       10.87       18.92      5.31 o 
  20   3   3      106.44      107.54      8.27 o 
  21   3   3        5.61        2.21      4.18 o 
  22   3   3       11.57       15.68      5.16 o 
  23   3   3       13.99       18.19      5.64 o 
  24   3   3        5.19        6.98      6.55 o 
  25   3   3       20.10       26.45      7.94 o 
   1   4   3      494.15      498.40      5.95 o 
   2   4   3      789.68      855.66     11.23 o 
   3   4   3      487.81      462.78      7.09 o 
   4   4   3      852.84      888.56     11.91 o 
   5   4   3      200.68      171.68      3.69 o 
   6   4   3     1259.07     1267.32     19.69 o 
   7   4   3      740.67      789.78     13.38 o 
   8   4   3       96.67       93.79      3.28 o 
   9   4   3       92.86       93.60      5.00 o 
  10   4   3      158.23      157.20      7.64 o 
  11   4   3      124.29      126.71      6.29 o 
  12   4   3       54.08       52.28      4.76 o 
  13   4   3      549.77      531.86     15.15 o 
  14   4   3       28.97       34.60      4.83 o 
  15   4   3       58.99       71.64      5.85 o 
  16   4   3      117.91      125.35      7.85 o 
  17   4   3      126.47      116.53      7.97 o 
  18   4   3        4.66        8.03      4.96 o 
  19   4   3       19.47       42.68      8.72 o 
  20   4   3       41.48       32.00      5.73 o 
  21   4   3       32.74       29.26      6.36 o 
  22   4   3       32.77       46.40      7.97 o 
  23   4   3      150.02      147.55     12.40 o 
  24   4   3      109.60      122.87     12.13 o 
   1   5   3      227.87      231.87      8.84 o 
   2   5   3      233.64      229.98      6.55 o 
   3   5   3      167.51      160.06      4.14 o 
   4   5   3       25.59       32.17      2.61 o 
   5   5   3      543.09      535.42      9.98 o 
   6   5   3        9.76       13.99      2.41 o 
   7   5   3      490.33      489.62     10.35 o 
   8   5   3      108.32      103.23      4.64 o 
   9   5   3      148.36      153.88      6.81 o 
  10   5   3       39.49       56.67      4.89 o 
  11   5   3      266.41      269.80      9.63 o 
  12   5   3      171.01      178.00      8.33 o 
  13   5   3      105.57      114.25      7.33 o 
  14   5   3      409.36      417.48     14.26 o 
  15   5   3      293.11      282.97     11.99 o 
  16   5   3       92.74       89.46      7.41 o 
  17   5   3      178.63      180.74      9.89 o 
  18   5   3        5.85       29.66      7.43 o 
  19   5   3      120.71      110.47     10.18 o 
  20   5   3        8.28        6.74      4.88 o 
  21   5   3       46.88       51.40      8.63 o 
  22   5   3       60.85       59.57      8.64 o 
  23   5   3       52.85       60.33     10.42 o 
   1   6   3      126.93      121.97      4.66 o 
   2   6   3       32.54       42.33      3.08 o 
   3   6   3      294.57      288.02      6.53 o 
   4   6   3      224.53      231.37      6.35 o 
   5   6   3       50.55       48.95      2.97 o 
   6   6   3        7.38       18.26      4.34 o 
   7   6   3       92.78       89.16      4.67 o 
   8   6   3       90.33       92.00      4.64 o 
   9   6   3      268.42      257.40      9.15 o 
  10   6   3       30.10       31.95      5.00 o 
  11   6   3      478.57      446.00     15.39 o 
  12   6   3      102.72       93.99      6.73 o 
  13   6   3       78.07       87.21      6.68 o 
  14   6   3       49.76       62.25      6.50 o 
  15   6   3      146.74      158.42      9.17 o 
  16   6   3       25.52       25.80      6.43 o 
  17   6   3       62.04       80.34      7.35 o 
  18   6   3       35.62       44.90      8.29 o 
  19   6   3        3.50       10.85      6.19 o 
  20   6   3       41.33       51.72      8.02 o 
  21   6   3       11.56        4.98      5.34 o 
  22   6   3        3.85       11.22      6.83 o 
   1   7   3       28.33       30.24      3.43 o 
   2   7   3      273.37      261.24      7.94 o 
   3   7   3      158.62      154.63      6.08 o 
   4   7   3       68.22       60.20      3.63 o 
   5   7   3       46.85       40.76      3.40 o 
   6   7   3      142.62      144.17      7.36 o 
   7   7   3      343.14      326.29      9.80 o 
   8   7   3        5.14        7.20      3.17 o 
   9   7   3      272.61      288.21     11.21 o 
  10   7   3      280.93      286.07     11.26 o 
  11   7   3       29.74       37.39      5.36 o 
  12   7   3       91.30       99.41      7.40 o 
  13   7   3       30.50       23.90      5.08 o 
  14   7   3       35.16       30.60      5.61 o 
  15   7   3       27.03       25.05      5.52 o 
  16   7   3       25.99       28.93      5.87 o 
  17   7   3       11.39       13.81      5.10 o 
  18   7   3        9.52       19.81      6.30 o 
  19   7   3       62.47       80.10      8.94 o 
  20   7   3       18.33       12.58      6.79 o 
  21   7   3       21.58       16.57      7.58 o 
   1   8   3       97.36       95.34      5.27 o 
   2   8   3      117.38      116.95      5.78 o 
   3   8   3      184.90      193.01      7.16 o 
   4   8   3      168.68      170.69      6.81 o 
   5   8   3      154.24      149.34      7.21 o 
   6   8   3       76.75       74.87      5.41 o 
   7   8   3      102.24       90.29      6.03 o 
   8   8   3       28.02       23.94      5.22 o 
   9   8   3       65.60       63.41      5.97 o 
  10   8   3      174.49      176.81      9.46 o 
  11   8   3       70.32       67.51      6.58 o 
  12   8   3       20.87       37.18      7.54 o 
  13   8   3      122.34      116.88      8.50 o 
  14   8   3       88.68       99.41      8.71 o 
  15   8   3       93.45       91.92      8.20 o 
  16   8   3      148.18      121.40      9.77 o 
  17   8   3       32.73       42.23      7.82 o 
  18   8   3       38.01       29.29      8.52 o 
  19   8   3       14.31       12.27      7.45 o 
   1   9   3       97.32      100.99      7.29 o 
   2   9   3       69.69       83.91      6.94 o 
   3   9   3       97.68       83.57      7.13 o 
   4   9   3      105.62      111.33      8.30 o 
   5   9   3       37.12       42.60      6.40 o 
   6   9   3       51.97       42.26      8.21 o 
   7   9   3        1.42        0.00      4.00 o 
   8   9   3        4.60       14.61      5.09 o 
   9   9   3        0.13        0.00      3.87 o 
  10   9   3      132.05      140.53     11.22 o 
  11   9   3       47.67       42.39      6.91 o 
  12   9   3       69.92       64.54      7.93 o 
  13   9   3       25.91       27.79      6.83 o 
  14   9   3       64.33       81.05     13.24 o 
  15   9   3       52.37       56.54     10.32 o 
  16   9   3       36.31        8.17      7.79 o 
   1  10   3       44.16       49.90      7.91 o 
   2  10   3       59.28       66.54      7.76 o 
   3  10   3       37.10       52.31      7.33 o 
   4  10   3       16.01       18.68      5.73 o 
   5  10   3       42.89       42.15      7.90 o 
   6  10   3       49.84       50.82      9.33 o 
   7  10   3       38.80       45.27      7.92 o 
   8  10   3        1.00        7.78      5.82 o 
   9  10   3        9.92        9.87      6.15 o 
  10  10   3       10.99       16.82      6.74 o 
  11  10   3       22.97       17.28      7.43 o 
  12  10   3       51.37       68.16      9.55 o 
  13  10   3       21.78        8.24      7.34 o 
   1  11   3       39.67       37.23      7.78 o 
   2  11   3       49.69       34.18      7.05 o 
   3  11   3       24.10       32.88      8.86 o 
   4  11   3        0.49        1.95      5.07 o 
   5  11   3        3.12        1.22      5.35 o 
   6  11   3        2.65        0.00      5.81 o 
   7  11   3       15.70       10.84      6.57 o 
   8  11   3       12.05       17.03      7.28 o 
   0   0   4      738.63      679.65     24.79 o 
   2   0   4     1053.92     1026.96     21.25 o 
   4   0   4      302.32      284.77      8.56 o 
   6   0   4      683.92      722.37     18.21 o 
   8   0   4      529.30      561.28     16.01 o 
  10   0   4      114.87      111.02      6.70 o 
  12   0   4       62.51       67.36      6.03 o 
  14   0   4        6.90        5.26      5.44 o 
  16   0   4      485.88      444.18     16.56 o 
  18   0   4      605.27      614.21     31.78 o 
  20   0   4      181.39      178.37     17.45 o 
  22   0   4       19.26       30.26     12.07 o 
  24   0   4      234.83      260.29     23.65 o 
   0   1   4      268.75      258.31      6.68 o 
   1   1   4      120.68      119.51      3.37 o 
   2   1   4      457.98      475.86      7.73 o 
   3   1   4      413.54      428.60      7.39 o 
   4   1   4      893.74      908.28     13.65 o 
   5   1   4      119.55      127.69      3.61 o 
   6   1   4       65.66       64.37      3.45 o 
   7   1   4      777.61      847.30     13.77 o 
   8   1   4      997.97     1020.64     15.90 o 
   9   1   4      581.92      628.67     10.88 o 
  10   1   4       40.24       49.56      4.21 o 
  11   1   4       10.02       13.53      2.34 o 
  12   1   4       99.31       89.88      4.36 o 
  13   1   4      311.30      305.49      7.43 o 
  14   1   4      355.58      370.38     10.19 o 
  15   1   4       33.19       30.04      3.65 o 
  16   1   4      183.18      181.03      7.31 o 
  17   1   4      258.90      260.08      9.79 o 
  18   1   4       79.65       86.47      6.10 o 
  19   1   4       98.64       98.82      6.32 o 
  20   1   4      128.11      124.78      9.84 o 
  21   1   4       81.75       98.02      8.87 o 
  22   1   4       10.99        8.09      5.56 o 
  23   1   4       18.97       22.43      7.05 o 
  24   1   4       87.31       64.14      9.91 o 
  25   1   4       37.50       52.39      9.70 o 
   0   2   4     1458.53     1388.96     55.84 o 
   1   2   4      448.47      426.60      6.00 o 
   2   2   4      374.85      374.81      5.68 o 
   3   2   4      545.78      546.54      8.81 o 
   4   2   4      130.48      156.96      4.03 o 
   5   2   4      468.56      471.66      7.93 o 
   6   2   4       37.27       46.06      2.90 o 
   7   2   4      298.02      327.53      6.27 o 
   8   2   4       25.72       31.11      2.40 o 
   9   2   4      191.34      184.36      5.27 o 
  10   2   4      122.07      126.22      3.94 o 
  11   2   4       58.37       49.55      4.74 o 
  12   2   4      173.15      167.80      6.40 o 
  13   2   4      128.83      138.09      5.46 o 
  14   2   4      496.53      474.44     14.00 o 
  15   2   4      311.98      293.33     10.67 o 
  16   2   4      144.03      152.73      8.64 o 
  17   2   4      123.30      134.08      7.67 o 
  18   2   4      336.42      326.03     12.58 o 
  19   2   4        0.14        1.61      3.80 o 
  20   2   4       23.68       30.82      5.87 o 
  21   2   4       64.69       66.87      7.00 o 
  22   2   4       72.43       79.96      9.27 o 
  23   2   4       13.03       12.36      6.11 o 
  24   2   4       20.84       33.70      7.71 o 
  25   2   4       16.03       12.49      7.37 o 
   0   3   4      524.34      504.95     14.25 o 
   1   3   4     1038.93     1074.33     18.40 o 
   2   3   4       55.88       75.16      5.20 o 
   3   3   4     5832.62     5692.98     65.08 o 
   4   3   4     1871.23     1833.09     22.90 o 
   5   3   4      155.62      145.53      4.20 o 
   6   3   4      468.71      482.23      7.63 o 
   7   3   4      241.98      254.52      6.37 o 
   8   3   4       20.57       21.47      3.18 o 
   9   3   4       42.88       42.40      2.65 o 
  10   3   4       57.12       66.51      5.04 o 
  11   3   4       20.47       28.80      4.20 o 
  12   3   4      154.44      154.65      7.30 o 
  13   3   4      371.87      373.07     11.95 o 
  14   3   4      108.44      112.64      6.85 o 
  15   3   4      146.54      135.30      7.78 o 
  16   3   4      455.70      474.82     15.97 o 
  17   3   4      151.75      160.56      8.98 o 
  18   3   4       35.57       46.35      5.82 o 
  19   3   4       12.13       16.08      4.85 o 
  20   3   4       27.55       29.07      6.06 o 
  21   3   4        9.33        8.24      5.06 o 
  22   3   4        0.52        0.00      4.32 o 
  23   3   4        4.74        4.41      5.38 o 
  24   3   4        7.20       13.23      7.08 o 
   0   4   4     1842.96     1703.47     41.30 o 
   1   4   4     2774.05     2702.07     45.18 o 
   2   4   4     1506.01     1491.43     26.42 o 
   3   4   4      949.54      893.46     18.20 o 
   4   4   4      223.19      207.06      4.71 o 
   5   4   4     2194.35     2158.06     27.90 o 
   6   4   4      450.24      436.95      9.03 o 
   7   4   4       99.11      107.05      4.21 o 
   8   4   4      167.99      163.02      5.08 o 
   9   4   4      221.70      218.91      9.23 o 
  10   4   4      607.90      605.66     15.13 o 
  11   4   4      143.20      131.79      7.48 o 
  12   4   4       69.28       71.58      5.32 o 
  13   4   4      341.36      324.42     11.96 o 
  14   4   4       84.26       82.85      6.71 o 
  15   4   4      371.40      359.10     13.89 o 
  16   4   4      632.22      572.17     18.94 o 
  17   4   4      207.51      210.86     11.13 o 
  18   4   4       63.01       69.09      7.17 o 
  19   4   4       88.98       90.74      8.04 o 
  20   4   4        0.03        4.00      4.13 o 
  21   4   4       16.16       20.48      5.86 o 
  22   4   4        9.05       11.28      5.76 o 
  23   4   4        4.67       10.01      6.22 o 
   0   5   4      289.67      286.46     11.96 o 
   1   5   4      173.04      182.55      7.70 o 
   2   5   4      326.99      304.66      9.28 o 
   3   5   4      114.50      108.25      5.13 o 
   4   5   4      100.71      100.92      4.41 o 
   5   5   4      198.43      188.61      5.68 o 
   6   5   4      457.99      456.03      9.64 o 
   7   5   4       72.60       74.34      3.83 o 
   8   5   4      350.64      327.72      8.42 o 
   9   5   4      216.07      207.95      7.89 o 
  10   5   4       90.39      107.88      6.16 o 
  11   5   4      330.31      294.64     10.86 o 
  12   5   4      330.16      322.89     13.09 o 
  13   5   4       73.72       75.01      6.18 o 
  14   5   4      168.21      169.63      9.10 o 
  15   5   4      202.29      211.41     10.80 o 
  16   5   4       44.17       52.59      6.38 o 
  17   5   4        1.32        4.17      4.23 o 
  18   5   4      135.92      138.56      9.82 o 
  19   5   4       18.65       22.60      6.29 o 
  20   5   4       28.79       28.72      6.55 o 
  21   5   4       15.07        7.38      5.48 o 
  22   5   4       49.93       44.79      8.31 o 
   0   6   4       64.85       56.47      6.56 o 
   1   6   4       85.78       88.52      5.06 o 
   2   6   4        6.20       11.82      2.98 o 
   3   6   4      238.00      245.02      7.81 o 
   4   6   4       81.86       83.73      5.59 o 
   5   6   4       52.54       49.66      6.11 o 
   6   6   4      480.26      437.93     11.52 o 
   7   6   4      794.55      715.76     15.59 o 
   8   6   4      418.54      428.00     11.06 o 
   9   6   4      432.79      409.68     13.12 o 
  10   6   4      404.73      372.92     12.82 o 
  11   6   4      120.15      114.22      7.88 o 
  12   6   4      166.74      186.68      9.40 o 
  13   6   4       23.86       25.70      5.02 o 
  14   6   4       57.17       62.62      6.14 o 
  15   6   4       58.70       60.08      6.47 o 
  16   6   4        6.55        3.23      4.24 o 
  17   6   4       32.24       33.93      6.13 o 
  18   6   4        2.86       19.39      6.83 o 
  19   6   4       12.40        5.26      4.97 o 
  20   6   4       16.32       20.36      6.66 o 
  21   6   4       13.26       18.24      6.98 o 
   0   7   4      117.78      102.75      8.36 o 
   1   7   4       16.63       14.11      3.78 o 
   2   7   4      113.16      106.11      7.09 o 
   3   7   4      169.38      158.15      7.21 o 
   4   7   4      484.63      483.11     18.03 o 
   5   7   4      491.75      465.17     15.58 o 
   6   7   4      139.99      138.39      9.08 o 
   7   7   4      118.71      102.72      7.21 o 
   8   7   4      251.36      236.68     10.41 o 
   9   7   4      102.12       91.43      7.22 o 
  10   7   4      305.55      278.71     11.00 o 
  11   7   4       55.04       48.04      5.80 o 
  12   7   4       41.17       40.08      5.58 o 
  13   7   4      180.60      154.91     10.50 o 
  14   7   4        3.61        7.11      4.28 o 
  15   7   4        5.87        3.01      3.73 o 
  16   7   4       45.38       48.78      9.62 o 
  17   7   4       10.65       24.91      6.36 o 
  18   7   4        5.09        3.18      5.01 o 
  19   7   4       13.75        2.39      5.53 o 
   0   8   4      613.59      580.45     24.57 o 
   1   8   4      172.42      181.18      9.05 o 
   2   8   4        8.54        5.00      3.62 o 
   3   8   4        2.62        3.76      5.34 o 
   4   8   4      151.08      160.90      9.44 o 
   5   8   4        9.11       10.68      5.49 o 
   6   8   4      102.03      104.94      7.99 o 
   7   8   4       98.73       84.71      7.30 o 
   8   8   4        7.34        0.08      4.01 o 
   9   8   4       48.27       54.70      7.59 o 
  10   8   4       18.57       30.72      6.74 o 
  11   8   4      140.45      139.98     10.92 o 
  12   8   4       32.92       45.14      7.82 o 
  13   8   4       12.20       17.01      6.45 o 
  14   8   4        3.23        4.16      5.34 o 
  15   8   4       33.92       37.97      8.13 o 
  16   8   4       15.24       35.96      8.01 o 
  17   8   4       26.00       20.07      7.43 o 
   0   9   4       11.77       18.49      8.43 o 
   1   9   4       90.93      101.10      7.74 o 
   2   9   4      198.06      190.58     11.48 o 
   3   9   4       10.69        7.54      4.58 o 
   4   9   4       18.02       10.99      5.18 o 
   5   9   4        2.99        0.00      4.17 o 
   6   9   4       36.69       35.38      6.44 o 
   7   9   4        8.63        7.63      5.34 o 
   8   9   4       13.54       13.81      5.96 o 
   9   9   4        9.80       24.45     10.92 o 
  10   9   4       16.57       16.68      8.20 o 
  11   9   4        4.91        7.84      6.09 o 
  12   9   4       31.96       32.01      9.14 o 
  13   9   4        9.51       17.80      6.85 o 
  14   9   4        7.47       11.04      6.74 o 
  15   9   4       10.34       15.66      6.95 o 
   0  10   4       42.55       34.87     10.64 o 
   1  10   4        3.79        0.52      4.30 o 
   2  10   4       38.78       40.38     10.19 o 
   3  10   4        1.96        5.24      5.22 o 
   4  10   4        4.40        8.41      5.91 o 
   5  10   4        7.91        6.69      5.82 o 
   6  10   4        1.52        1.07      5.25 o 
   7  10   4       19.67       25.17     10.05 o 
   8  10   4       19.67       14.53      6.72 o 
   9  10   4        6.63       16.68      7.12 o 
  10  10   4       15.74       24.92      7.65 o 
  11  10   4       29.15       19.21      7.50 o 
   0  11   4        3.98       10.75      9.71 o 
   1  11   4       25.39       25.63      9.42 o 
   2  11   4       15.10       15.58      8.22 o 
   3  11   4        9.70        8.58      7.04 o 
   4  11   4       15.30       38.33     10.25 o 
   5  11   4       12.16       15.92      7.31 o 
   2   0   5      412.91      395.68     13.60 o 
   4   0   5      469.20      470.91     13.94 o 
   6   0   5     2915.56     3126.96     65.65 o 
   8   0   5      519.01      553.95     17.72 o 
  10   0   5       42.83       49.30      5.38 o 
  12   0   5      168.52      162.83     12.13 o 
  14   0   5      579.67      584.35     19.41 o 
  16   0   5      729.19      678.44     22.61 o 
  18   0   5       36.72       49.52      8.86 o 
  20   0   5       44.50       43.97     10.63 o 
  22   0   5       16.55       32.17     18.07 o 
  24   0   5       15.12       19.86     11.43 o 
   1   1   5       39.36       42.65      2.56 o 
   2   1   5      316.71      325.16      6.58 o 
   3   1   5      451.39      434.10     10.46 o 
   4   1   5      474.77      468.58      9.42 o 
   5   1   5      683.44      687.71     12.58 o 
   6   1   5      625.87      623.95     11.45 o 
   7   1   5      147.42      161.38      5.27 o 
   8   1   5      462.94      490.96     10.31 o 
   9   1   5      100.07      104.59      5.46 o 
  10   1   5      275.93      290.71      7.93 o 
  11   1   5       29.31       38.04      3.28 o 
  12   1   5      106.49      101.21      4.67 o 
  13   1   5       80.48       74.92      4.21 o 
  14   1   5       11.18       12.34      3.32 o 
  15   1   5      198.61      208.46      8.20 o 
  16   1   5       55.65       69.99      5.18 o 
  17   1   5      142.42      138.03      7.95 o 
  18   1   5      285.54      242.09     10.48 o 
  19   1   5       83.55       80.88      8.03 o 
  20   1   5       11.19        6.67      4.98 o 
  21   1   5       24.71       24.71      6.71 o 
  22   1   5       83.52       89.31      9.65 o 
  23   1   5       76.45      106.19     11.76 o 
  24   1   5       12.34       22.14      7.81 o 
   1   2   5      225.13      209.51      5.82 o 
   2   2   5      214.07      213.70      5.42 o 
   3   2   5      611.21      625.52     10.36 o 
   4   2   5      729.23      741.81     12.07 o 
   5   2   5      520.32      495.77     10.35 o 
   6   2   5      139.81      165.08      4.98 o 
   7   2   5       48.18       57.62      3.24 o 
   8   2   5       75.84       73.32      3.65 o 
   9   2   5      156.91      158.66      5.41 o 
  10   2   5       20.20       23.44      4.38 o 
  11   2   5      109.00      107.31      4.16 o 
  12   2   5       20.21       29.88      4.39 o 
  13   2   5       11.45        7.77      3.59 o 
  14   2   5      263.52      256.20     10.42 o 
  15   2   5       30.01       40.75      5.31 o 
  16   2   5       36.07       32.82      5.13 o 
  17   2   5      331.27      333.22     13.23 o 
  18   2   5       38.16       51.87      7.00 o 
  19   2   5       63.58       64.17      7.16 o 
  20   2   5       40.97       46.17      7.27 o 
  21   2   5      171.79      195.45     13.15 o 
  22   2   5       13.33       20.70      6.77 o 
  23   2   5       38.43       61.17     11.82 o 
   1   3   5       93.62       93.89      4.80 o 
   2   3   5      286.47      278.47      7.88 o 
   3   3   5      170.46      157.27      5.05 o 
   4   3   5      606.43      564.25      9.62 o 
   5   3   5      186.80      170.00      4.23 o 
   6   3   5      116.18      115.31      3.68 o 
   7   3   5       30.34       35.03      2.61 o 
   8   3   5       83.57       83.75      4.88 o 
   9   3   5      282.08      286.23      8.06 o 
  10   3   5        4.86        7.36      2.91 o 
  11   3   5      104.80      104.05      6.83 o 
  12   3   5      209.11      192.27      9.34 o 
  13   3   5       84.39       94.88      6.67 o 
  14   3   5      128.90      128.51      8.53 o 
  15   3   5      156.68      134.90      8.40 o 
  16   3   5      192.92      205.66     10.64 o 
  17   3   5      247.66      242.17     12.03 o 
  18   3   5      134.77      140.16      9.42 o 
  19   3   5      107.36      113.51      9.13 o 
  20   3   5        0.46        7.52      4.86 o 
  21   3   5        2.49        0.00      4.43 o 
  22   3   5        8.98        5.62      5.57 o 
  23   3   5        4.27        9.42      6.44 o 
   1   4   5      273.62      285.11      8.43 o 
   2   4   5      296.55      294.38      8.40 o 
   3   4   5      527.43      510.63     12.30 o 
   4   4   5        9.45        5.43      2.46 o 
   5   4   5       75.62       78.41      4.08 o 
   6   4   5      212.47      192.12      8.99 o 
   7   4   5       52.15       49.69      3.34 o 
   8   4   5       83.38       81.95      4.84 o 
   9   4   5        2.64       11.52      4.60 o 
  10   4   5      184.38      176.72      7.98 o 
  11   4   5       61.51       76.55      5.90 o 
  12   4   5     1469.48     1478.13     35.78 o 
  13   4   5      343.55      357.46     14.36 o 
  14   4   5      334.26      322.18     13.01 o 
  15   4   5       60.04       67.98      6.60 o 
  16   4   5       40.43       42.40      5.92 o 
  17   4   5       17.43       19.69      5.19 o 
  18   4   5        4.33        2.74      4.23 o 
  19   4   5       14.80       11.55      5.33 o 
  20   4   5       17.45       35.83      6.86 o 
  21   4   5        7.54        0.00      4.03 o 
  22   4   5       14.42       25.68      7.33 o 
   1   5   5      201.90      183.35      6.88 o 
   2   5   5      329.61      306.63      9.83 o 
   3   5   5      126.79      131.63      7.41 o 
   4   5   5      259.78      249.07      8.64 o 
   5   5   5      396.46      385.38     12.44 o 
   6   5   5      568.37      552.94     16.43 o 
   7   5   5      631.04      566.49     16.32 o 
   8   5   5      318.03      302.58      9.39 o 
   9   5   5      622.19      581.58     15.85 o 
  10   5   5       54.25       61.81      5.44 o 
  11   5   5       47.88       48.97      5.33 o 
  12   5   5      293.54      291.78     12.44 o 
  13   5   5      288.46      256.36     11.41 o 
  14   5   5       42.93       61.03      6.47 o 
  15   5   5       22.47       24.37      5.68 o 
  16   5   5       47.69       43.60      6.31 o 
  17   5   5       36.79       33.63      6.29 o 
  18   5   5       42.93       35.15      6.64 o 
  19   5   5       25.73       19.16      6.37 o 
  20   5   5       17.13       17.13      6.39 o 
  21   5   5       13.17        6.21      5.73 o 
   1   6   5       79.65       86.39      5.40 o 
   2   6   5      406.65      378.89     11.48 o 
   3   6   5      187.11      188.74      7.63 o 
   4   6   5      259.19      245.93     11.58 o 
   5   6   5       80.86       95.03      7.08 o 
   6   6   5      306.19      304.02     12.04 o 
   7   6   5      236.53      225.71     10.24 o 
   8   6   5       82.34       82.61      7.75 o 
   9   6   5       45.02       48.19      6.82 o 
  10   6   5      161.10      156.94     10.48 o 
  11   6   5      104.64       99.84      9.03 o 
  12   6   5      218.61      211.96     11.67 o 
  13   6   5        7.21       12.80      5.06 o 
  14   6   5        4.59        4.66      4.27 o 
  15   6   5        0.91        8.13      4.64 o 
  16   6   5        0.44        0.00      3.93 o 
  17   6   5       65.03       61.86      8.84 o 
  18   6   5       20.82       21.76      7.42 o 
  19   6   5        4.94        0.97      5.27 o 
  20   6   5       26.39       39.60     12.65 o 
   1   7   5       35.77       49.29      5.38 o 
   2   7   5      165.26      159.70     11.67 o 
   3   7   5      305.95      317.67     13.59 o 
   4   7   5       42.77       42.58      6.93 o 
   5   7   5       68.79       67.60      6.54 o 
   6   7   5       79.50       82.44      6.69 o 
   7   7   5        2.09        1.92      3.64 o 
   8   7   5      173.08      168.85     11.15 o 
   9   7   5       91.78       96.93      9.21 o 
  10   7   5      188.98      188.96     12.23 o 
  11   7   5       59.50       66.91      8.81 o 
  12   7   5        6.62       19.97      6.46 o 
  13   7   5       22.70       36.95      8.59 o 
  14   7   5        0.28       11.65      6.23 o 
  15   7   5        1.28        2.10      5.30 o 
  16   7   5        1.71       11.55      6.28 o 
  17   7   5        3.36        4.39      5.88 o 
  18   7   5        8.95       13.53      6.96 o 
   1   8   5       19.92       19.82      6.25 o 
   2   8   5      105.14      106.90      8.37 o 
   3   8   5       85.54      106.94      8.83 o 
   4   8   5       16.81        8.67      4.53 o 
   5   8   5       73.04       66.18      6.98 o 
   6   8   5       10.78       21.30      6.01 o 
   7   8   5        2.29       15.87      9.99 o 
   8   8   5       21.46       31.90      6.99 o 
   9   8   5       68.15       58.25      9.79 o 
  10   8   5       23.87       18.84      6.50 o 
  11   8   5       31.20       31.24      8.52 o 
  12   8   5        4.90        9.27      7.61 o 
  13   8   5        4.69        4.13      5.56 o 
  14   8   5        2.21        7.50      6.28 o 
  15   8   5        8.39        3.72      6.62 o 
  16   8   5        6.60        6.73      6.71 o 
   1   9   5       94.00       97.19      8.71 o 
   2   9   5       28.35       33.09      6.71 o 
   3   9   5        8.70       10.65      5.46 o 
   4   9   5       38.67       43.03      9.52 o 
   5   9   5        5.39       15.20      5.58 o 
   6   9   5       30.95       36.66      7.39 o 
   7   9   5       20.08       28.46      7.15 o 
   8   9   5        5.99        1.86      5.41 o 
   9   9   5       13.29       36.67     10.65 o 
  10   9   5       10.47        5.86      5.84 o 
  11   9   5       22.41        9.41      6.49 o 
  12   9   5        5.01        6.13      6.10 o 
  13   9   5       26.24       14.71      7.45 o 
   1  10   5        1.10        3.60      5.57 o 
   2  10   5        2.19        7.12      6.33 o 
   3  10   5        4.61        4.85      6.00 o 
   4  10   5        2.90        5.21      6.53 o 
   5  10   5        0.59       12.13      6.44 o 
   6  10   5       13.61        7.18      6.44 o 
   7  10   5       13.59       11.48      6.69 o 
   8  10   5        4.17       13.36      6.84 o 
   9  10   5       12.48       11.83      8.97 o 
   0   0   6      168.51      160.77     13.47 o 
   2   0   6      198.60      201.91      9.64 o 
   4   0   6      252.16      267.93     11.44 o 
   6   0   6      463.10      439.21     14.25 o 
   8   0   6       63.92       74.65      6.95 o 
  10   0   6      246.85      259.84     13.30 o 
  12   0   6       89.71       95.53     11.25 o 
  14   0   6      168.53      165.31     10.29 o 
  16   0   6       99.96      107.33     10.94 o 
  18   0   6       47.09       45.10     17.47 o 
  20   0   6        1.92       10.15      8.73 o 
  22   0   6       47.81       54.78     16.78 o 
   0   1   6      510.16      512.16     14.40 o 
   1   1   6       87.25       90.28      3.89 o 
   2   1   6       80.42       91.40      3.83 o 
   3   1   6      439.68      456.55      9.86 o 
   4   1   6      208.77      210.82      6.24 o 
   5   1   6      173.34      166.85      6.03 o 
   6   1   6      138.36      128.93      5.33 o 
   7   1   6      129.85      121.07      4.71 o 
   8   1   6        7.16        7.54      2.34 o 
   9   1   6       60.91       59.44      5.22 o 
  10   1   6       73.36       74.62      4.35 o 
  11   1   6        1.13        1.17      2.49 o 
  12   1   6      132.46      136.51      6.29 o 
  13   1   6       43.18       46.15      4.74 o 
  14   1   6      182.61      185.61      8.22 o 
  15   1   6       20.71       24.47      5.12 o 
  16   1   6      137.03      133.85      8.70 o 
  17   1   6      237.35      235.03     11.92 o 
  18   1   6       30.76       37.19      6.64 o 
  19   1   6        1.04        0.00      4.44 o 
  20   1   6       24.27       31.98      6.63 o 
  21   1   6       20.33       23.61      7.67 o 
  22   1   6       31.88       33.32      8.40 o 
   0   2   6       33.78       31.77      4.37 o 
   1   2   6        2.71       11.33      2.68 o 
   2   2   6      189.34      178.58      4.84 o 
   3   2   6        4.51        1.98      2.10 o 
   4   2   6      146.16      143.61      4.90 o 
   5   2   6       78.05       81.94      5.17 o 
   6   2   6      478.02      500.84     10.75 o 
   7   2   6        6.82       11.52      2.70 o 
   8   2   6       42.54       47.13      3.39 o 
   9   2   6      257.37      252.00      8.11 o 
  10   2   6       84.26       79.86      5.58 o 
  11   2   6       79.50       92.16      6.67 o 
  12   2   6       35.25       41.21      5.13 o 
  13   2   6      112.74      121.51      7.34 o 
  14   2   6        6.54        5.95      4.04 o 
  15   2   6      142.76      131.83      8.48 o 
  16   2   6      946.83      877.39     26.28 o 
  17   2   6       17.33       28.05      5.56 o 
  18   2   6       23.01       24.11      5.50 o 
  19   2   6      101.88      100.90      9.80 o 
  20   2   6        4.69        3.95      5.19 o 
  21   2   6       43.87       48.93      9.12 o 
  22   2   6       43.56       42.94     10.01 o 
   0   3   6      139.31      151.70      9.14 o 
   1   3   6       82.14       84.99      6.70 o 
   2   3   6       14.18       19.32      3.60 o 
   3   3   6      318.01      310.60      9.61 o 
   4   3   6       59.16       70.61      7.75 o 
   5   3   6      117.53      122.60      5.42 o 
   6   3   6       37.34       38.59      3.80 o 
   7   3   6      241.79      228.82      7.16 o 
   8   3   6       65.49       64.17      4.34 o 
   9   3   6       49.84       59.77      4.56 o 
  10   3   6       64.77       61.23      4.58 o 
  11   3   6       22.50       29.07      4.64 o 
  12   3   6       48.25       53.31      5.68 o 
  13   3   6      296.85      283.55     12.39 o 
  14   3   6       16.69       29.31      6.22 o 
  15   3   6      222.50      218.98     11.11 o 
  16   3   6       80.72       94.36      8.15 o 
  17   3   6       43.35       38.09      6.78 o 
  18   3   6       71.23       70.75      8.17 o 
  19   3   6        6.99        6.55      4.99 o 
  20   3   6       68.75       71.13      9.66 o 
  21   3   6        8.97        0.97      5.26 o 
   0   4   6        6.39       12.00      4.76 o 
   1   4   6      168.70      156.57      7.50 o 
   2   4   6       39.37       42.50      4.10 o 
   3   4   6       39.84       38.59      3.95 o 
   4   4   6      409.16      395.10     11.55 o 
   5   4   6      261.08      238.31      9.20 o 
   6   4   6      317.15      331.35     11.93 o 
   7   4   6        9.48        4.80      3.51 o 
   8   4   6       75.90       67.69      6.07 o 
   9   4   6       31.49       37.53      5.81 o 
  10   4   6       23.73       19.77      4.11 o 
  11   4   6      165.72      160.26      8.18 o 
  12   4   6       13.19       33.06      6.15 o 
  13   4   6       71.00       89.22      7.27 o 
  14   4   6       93.36       80.00      7.19 o 
  15   4   6       84.46       71.17      9.16 o 
  16   4   6      159.88      157.19     10.30 o 
  17   4   6        1.25        2.27      4.38 o 
  18   4   6       27.99       36.47      7.60 o 
  19   4   6       22.40       18.08      6.22 o 
  20   4   6        0.90        1.15      4.65 o 
  21   4   6       29.28       30.67      8.85 o 
   0   5   6      362.51      343.71     16.17 o 
   1   5   6       25.70       33.98      4.08 o 
   2   5   6      111.57      110.33      6.04 o 
   3   5   6      574.94      532.61     14.94 o 
   4   5   6      245.25      216.16      8.93 o 
   5   5   6      528.79      503.75     18.82 o 
   6   5   6      117.62      112.83      7.67 o 
   7   5   6      316.94      284.63     11.96 o 
   8   5   6       65.88       70.07      6.27 o 
   9   5   6      179.98      173.44     12.02 o 
  10   5   6      223.32      233.05     14.27 o 
  11   5   6       75.75       84.95      8.69 o 
  12   5   6       63.24       75.94      9.51 o 
  13   5   6        2.36        9.41      5.35 o 
  14   5   6       82.01       93.80      9.27 o 
  15   5   6       40.03       38.55     10.18 o 
  16   5   6       19.00       17.27      6.73 o 
  17   5   6        3.37        0.00      5.74 o 
  18   5   6       26.74       18.66      7.12 o 
  19   5   6       35.23       35.02      8.19 o 
   0   6   6      597.30      544.78     23.72 o 
   1   6   6      511.65      477.43     15.12 o 
   2   6   6      146.01      145.06      7.83 o 
   3   6   6      252.21      243.40     10.90 o 
   4   6   6       17.26       18.82      4.78 o 
   5   6   6      138.77      143.51      8.44 o 
   6   6   6       70.50       45.63      6.62 o 
   7   6   6      298.40      280.74     14.38 o 
   8   6   6      193.33      193.28     12.17 o 
   9   6   6       53.61       72.59      8.58 o 
  10   6   6      254.58      216.84     13.37 o 
  11   6   6      161.95      168.49     13.42 o 
  12   6   6       22.90       26.91      7.05 o 
  13   6   6       26.78       31.14      7.32 o 
  14   6   6        8.78       19.81      7.90 o 
  15   6   6       23.63       18.09      6.71 o 
  16   6   6       16.83       11.16      6.72 o 
  17   6   6       31.39       36.68      8.65 o 
  18   6   6        5.01        0.00      5.73 o 
   0   7   6      110.44       88.41     11.38 o 
   1   7   6      369.42      335.55     13.46 o 
   2   7   6      124.84      105.14      8.28 o 
   3   7   6       44.19       45.38      5.92 o 
   4   7   6       35.18       43.22      5.74 o 
   5   7   6       28.03       31.98      5.76 o 
   6   7   6       91.55       98.58      8.05 o 
   7   7   6       99.38       90.25      9.17 o 
   8   7   6       78.20       78.09      8.87 o 
   9   7   6      105.78      100.24     10.08 o 
  10   7   6       88.25       99.13     10.07 o 
  11   7   6      121.63      139.52     11.72 o 
  12   7   6       38.93       43.59      9.11 o 
  13   7   6       21.38       12.83      6.82 o 
  14   7   6        1.10        0.00      5.42 o 
  15   7   6       14.39       28.98     10.46 o 
  16   7   6       37.09       33.11      8.47 o 
   0   8   6       34.23       39.00     13.15 o 
   1   8   6       10.00        9.18      4.88 o 
   2   8   6       67.33       61.15      7.53 o 
   3   8   6       55.93       60.42      7.15 o 
   4   8   6        8.91       10.86      5.27 o 
   5   8   6       11.56       32.61      7.24 o 
   6   8   6        5.61       14.72      6.13 o 
   7   8   6        5.82       11.88      6.11 o 
   8   8   6       32.60       37.52      9.37 o 
   9   8   6       18.60       18.75      7.19 o 
  10   8   6       17.38       12.91      6.67 o 
  11   8   6       25.24       41.43     12.03 o 
  12   8   6       29.06       15.84      7.32 o 
  13   8   6       23.50       14.66      7.26 o 
  14   8   6        1.99       15.18      7.41 o 
   0   9   6       40.87       44.11     11.38 o 
   1   9   6       23.11       20.27      6.64 o 
   2   9   6       13.50       17.73      6.43 o 
   3   9   6       10.12        8.63      5.52 o 
   4   9   6       17.11       17.48      6.59 o 
   5   9   6        2.05        1.94      5.27 o 
   6   9   6       23.96        8.83      6.29 o 
   7   9   6        6.92       17.05      7.03 o 
   8   9   6        1.48        4.74      5.97 o 
   9   9   6        6.41       16.38      7.46 o 
  10   9   6        1.17        8.78      6.85 o 
   0  10   6       69.70       80.06     15.18 o 
   1  10   6        5.97        2.96      6.18 o 
   2  10   6        7.32       11.77      7.95 o 
   3  10   6        5.86        8.51      7.31 o 
   2   0   7       87.89       84.56      7.04 o 
   4   0   7       66.31       84.18      7.31 o 
   6   0   7      279.74      298.53     12.54 o 
   8   0   7      144.71      151.03      9.09 o 
  10   0   7       33.01       32.24      5.83 o 
  12   0   7      117.50      122.76     13.47 o 
  14   0   7      231.56      216.69     13.20 o 
  16   0   7      127.73      110.62     14.36 o 
  18   0   7      159.34      160.63     18.05 o 
  20   0   7       82.83      101.83     17.29 o 
   1   1   7       65.94       72.56      4.94 o 
   2   1   7      228.81      232.51      7.21 o 
   3   1   7       10.24       12.04      2.70 o 
   4   1   7      165.04      166.17      6.21 o 
   5   1   7      332.48      330.10      9.48 o 
   6   1   7      169.70      169.46      7.94 o 
   7   1   7       33.46       39.37      4.59 o 
   8   1   7        9.93       15.32      3.27 o 
   9   1   7      141.38      141.72      6.99 o 
  10   1   7        6.81        6.27      3.36 o 
  11   1   7       37.29       36.65      4.33 o 
  12   1   7       36.77       48.53      4.40 o 
  13   1   7       39.24       39.63      5.44 o 
  14   1   7        9.13       11.87      4.43 o 
  15   1   7       29.66       24.25      5.58 o 
  16   1   7       83.69       95.51      8.08 o 
  17   1   7      199.38      194.78     12.43 o 
  18   1   7       27.33       28.99      7.87 o 
  19   1   7       11.33       17.93      7.16 o 
  20   1   7       13.78       22.61      7.77 o 
   1   2   7      174.45      165.65      5.51 o 
   2   2   7       54.24       58.25      5.10 o 
   3   2   7      162.16      154.96      6.12 o 
   4   2   7      229.72      231.44      7.36 o 
   5   2   7       21.92       25.82      4.44 o 
   6   2   7      145.14      147.70      5.93 o 
   7   2   7       41.03       38.00      4.14 o 
   8   2   7       54.18       58.80      4.53 o 
   9   2   7      237.07      219.52      8.00 o 
  10   2   7      172.49      174.97      8.09 o 
  11   2   7       81.89      104.19      6.82 o 
  12   2   7       42.82       43.91      6.48 o 
  13   2   7      118.30      138.42     10.54 o 
  14   2   7      111.68      119.30      8.80 o 
  15   2   7      150.29      163.36      9.75 o 
  16   2   7      115.08      119.71      9.56 o 
  17   2   7       39.52       45.14      6.97 o 
  18   2   7       22.14       15.61      6.15 o 
  19   2   7        5.73        4.51      5.24 o 
  20   2   7        7.61        8.91      6.61 o 
   1   3   7      212.89      203.42      8.37 o 
   2   3   7       67.15       80.31      6.57 o 
   3   3   7      215.11      215.36      8.55 o 
   4   3   7      204.43      206.56      8.83 o 
   5   3   7      459.94      443.53     13.55 o 
   6   3   7      140.16      134.28      8.01 o 
   7   3   7      218.06      213.34      9.59 o 
   8   3   7      100.74      127.65     13.41 o 
   9   3   7       47.24       54.69      5.69 o 
  10   3   7       49.83       43.09      5.00 o 
  11   3   7       14.96       25.53      4.87 o 
  12   3   7      109.80      100.77      7.48 o 
  13   3   7       72.00       81.84      7.11 o 
  14   3   7        4.96       10.76      6.17 o 
  15   3   7       32.40       35.69      6.34 o 
  16   3   7       19.56       24.71      5.63 o 
  17   3   7       41.90       44.31      6.62 o 
  18   3   7       26.33       20.02      6.16 o 
  19   3   7       57.24       41.36      8.05 o 
   1   4   7      487.41      475.43     14.95 o 
   2   4   7      128.48      119.65      6.84 o 
   3   4   7      116.62      118.95      7.02 o 
   4   4   7      144.50      145.83      7.65 o 
   5   4   7       25.52       42.73      7.00 o 
   6   4   7      182.00      186.64     11.00 o 
   7   4   7      184.44      168.65     10.01 o 
   8   4   7       45.11       50.61      7.95 o 
   9   4   7      104.65      108.67      9.51 o 
  10   4   7      147.49      163.36     11.26 o 
  11   4   7       50.54       47.65      7.54 o 
  12   4   7       53.24       52.30      7.83 o 
  13   4   7       42.67       57.13      8.36 o 
  14   4   7       28.28       35.42      7.34 o 
  15   4   7        3.99        4.89      5.45 o 
  16   4   7        1.91        0.00      5.10 o 
  17   4   7       45.90       27.80      7.70 o 
  18   4   7       22.12       16.46      7.12 o 
  19   4   7       69.74       88.34     11.77 o 
   1   5   7      324.92      340.94     13.02 o 
   2   5   7       69.36       71.95      6.42 o 
   3   5   7       14.28       20.42      4.62 o 
   4   5   7       94.69       89.69      7.49 o 
   5   5   7       68.25       70.30      7.17 o 
   6   5   7       79.16       89.65      7.81 o 
   7   5   7      154.89      149.69      9.59 o 
   8   5   7       97.63       97.76      9.18 o 
   9   5   7        2.41        2.40      4.86 o 
  10   5   7       41.70       40.64      7.61 o 
  11   5   7       47.33       59.36      8.29 o 
  12   5   7       14.46        6.85      5.79 o 
  13   5   7      103.93      127.48     12.66 o 
  14   5   7        5.94        5.89      5.82 o 
  15   5   7       52.83       49.81      8.70 o 
  16   5   7       17.75        9.54      6.59 o 
  17   5   7        0.08        4.78      6.83 o 
   1   6   7       50.02       75.49      6.75 o 
   2   6   7      257.35      223.97     11.97 o 
   3   6   7        8.47       21.40      5.20 o 
   4   6   7        3.11        2.05      4.67 o 
   5   6   7       14.68       20.26      6.67 o 
   6   6   7       60.36       58.54      6.86 o 
   7   6   7       10.73       15.29      5.97 o 
   8   6   7       77.65       84.23      9.48 o 
   9   6   7       21.44       21.77      6.73 o 
  10   6   7      142.60      147.17     12.12 o 
  11   6   7      169.39      175.76     13.62 o 
  12   6   7       92.77      131.58     12.16 o 
  13   6   7       96.33      103.74     11.50 o 
  14   6   7        7.31        5.36      6.08 o 
  15   6   7        6.56       18.45      8.40 o 
  16   6   7        3.09        5.49      6.61 o 
   1   7   7       14.42       14.63      5.08 o 
   2   7   7      121.04      107.50      8.55 o 
   3   7   7       28.82       36.38      6.26 o 
   4   7   7        1.07        0.00      3.91 o 
   5   7   7        6.29        5.20      4.55 o 
   6   7   7       40.65       44.75      8.02 o 
   7   7   7       38.20       43.52      8.14 o 
   8   7   7       67.60       65.04      9.19 o 
   9   7   7       74.47       73.45      9.82 o 
  10   7   7       30.88       29.51      9.52 o 
  11   7   7       71.20       77.99     10.74 o 
  12   7   7       26.21       34.89      8.46 o 
  13   7   7       12.13       18.13      7.83 o 
   1   8   7        2.30       13.14      6.24 o 
   2   8   7        9.51       10.00      5.79 o 
   3   8   7       10.93        9.35      5.49 o 
   4   8   7        3.28       13.54      6.45 o 
   5   8   7        6.78       39.67     12.96 o 
   6   8   7        6.89        8.42      7.04 o 
   7   8   7        6.56        0.24      5.57 o 
   8   8   7       54.44       49.50      9.07 o 
   9   8   7       75.84       53.92      9.78 o 
  10   8   7       12.24       19.78     10.53 o 
   1   9   7        6.45        9.55      6.12 o 
   2   9   7        5.96       14.15      7.73 o 
   3   9   7        5.96       21.74     11.37 o 
   4   9   7       15.12       23.97      9.19 o 
   5   9   7        1.72        2.26      6.76 o 
   0   0   8      109.83      150.91     13.99 o 
   2   0   8       17.01       20.66      5.14 o 
   4   0   8       35.09       42.63      8.29 o 
   6   0   8      159.11      163.50     11.66 o 
   8   0   8        9.35       14.45      5.93 o 
  10   0   8      144.74      144.41      9.92 o 
  12   0   8       86.40       74.82     15.81 o 
  14   0   8      115.56      133.60     18.33 o 
  16   0   8      262.94      251.58     23.36 o 
  18   0   8      142.17      172.91     21.94 o 
   0   1   8      176.98      181.84     10.12 o 
   1   1   8       47.02       48.48      4.08 o 
   2   1   8       72.09       82.04      7.31 o 
   3   1   8      146.54      163.14      7.03 o 
   4   1   8      137.54      110.44      6.15 o 
   5   1   8       21.25       21.43      3.70 o 
   6   1   8       70.51       78.30      5.28 o 
   7   1   8       54.94       63.25      5.15 o 
   8   1   8       22.07       26.15      3.86 o 
   9   1   8       11.57       12.13      3.69 o 
  10   1   8       31.93       24.66      4.67 o 
  11   1   8       17.87       14.21      3.91 o 
  12   1   8       51.20       61.57      6.39 o 
  13   1   8       69.11       77.40      8.69 o 
  14   1   8       58.19       61.06      6.82 o 
  15   1   8       40.53       49.19     10.47 o 
  16   1   8        7.03        8.30      6.31 o 
  17   1   8        3.42        0.00      5.40 o 
  18   1   8       61.07       52.55      9.44 o 
   0   2   8        0.81        0.76      5.99 o 
   1   2   8       64.35       61.78      5.70 o 
   2   2   8       10.19       23.73      6.46 o 
   3   2   8      109.59      132.40      7.89 o 
   4   2   8      155.74      152.59      7.76 o 
   5   2   8       21.44       25.59      6.51 o 
   6   2   8        0.99        6.93      3.81 o 
   7   2   8       12.72       13.47      3.94 o 
   8   2   8       56.94       62.02      6.01 o 
   9   2   8       13.42       24.97      5.56 o 
  10   2   8       50.72       68.07      7.34 o 
  11   2   8      146.64      155.67     10.37 o 
  12   2   8       20.73       16.61      5.58 o 
  13   2   8       16.09       15.30      5.29 o 
  14   2   8       29.61       31.46      6.78 o 
  15   2   8        3.63        6.94      5.20 o 
  16   2   8       49.26       44.02      8.00 o 
  17   2   8        6.15        3.93      6.44 o 
  18   2   8        0.26        0.07      6.54 o 
   0   3   8      108.80      117.03     10.24 o 
   1   3   8      115.23      120.99      7.60 o 
   2   3   8      107.34      114.53      8.00 o 
   3   3   8       84.87       95.79      8.29 o 
   4   3   8       24.73       29.29      5.48 o 
   5   3   8       66.55       74.83      6.20 o 
   6   3   8      215.19      193.39     10.03 o 
   7   3   8        0.78        6.76      6.55 o 
   8   3   8       62.12       67.90      7.20 o 
   9   3   8       11.99        7.11      4.56 o 
  10   3   8       48.14       74.42     10.32 o 
  11   3   8       23.68       21.32      6.26 o 
  12   3   8       37.24       52.76      8.24 o 
  13   3   8       76.77       85.97      9.96 o 
  14   3   8       25.26       36.61     10.66 o 
  15   3   8       23.71       15.46      6.81 o 
  16   3   8       24.51       14.75      6.91 o 
  17   3   8       45.74       36.18      9.48 o 
   0   4   8      402.23      356.93     22.64 o 
   1   4   8      166.96      164.72      9.08 o 
   2   4   8       31.35       43.96      8.13 o 
   3   4   8       96.06       89.32      6.90 o 
   4   4   8       88.31       97.78      7.35 o 
   5   4   8       30.87       37.60      6.50 o 
   6   4   8      172.08      166.51     10.07 o 
   7   4   8       13.00       18.48      5.62 o 
   8   4   8       33.77       47.86      7.17 o 
   9   4   8       23.15       28.48      7.68 o 
  10   4   8      142.62      123.36     10.81 o 
  11   4   8       18.74       15.68      6.24 o 
  12   4   8        1.42       10.02      6.18 o 
  13   4   8        0.05        3.43      5.55 o 
  14   4   8        3.90        3.91      5.99 o 
  15   4   8        3.10        4.19      6.08 o 
  16   4   8       57.07       49.81     10.28 o 
   0   5   8      157.45      139.64     21.46 o 
   1   5   8      153.42      149.39      9.28 o 
   2   5   8      146.52      147.13      9.36 o 
   3   5   8       39.83       35.55      6.37 o 
   4   5   8       37.91       33.65      6.39 o 
   5   5   8       53.22       54.49      7.28 o 
   6   5   8        5.66        2.02      3.89 o 
   7   5   8       16.85       27.55      8.12 o 
   8   5   8        3.52        3.63      5.32 o 
   9   5   8        9.29       18.30      6.62 o 
  10   5   8        3.60        6.72      5.80 o 
  11   5   8       71.34       72.77     11.31 o 
  12   5   8       46.27       61.18     11.57 o 
  13   5   8       26.95       21.93      7.86 o 
  14   5   8        6.66        4.61      6.39 o 
   0   6   8      135.69      126.68     15.95 o 
   1   6   8        0.49        0.00      4.37 o 
   2   6   8       20.89       16.53      5.68 o 
   3   6   8        6.23        5.53      5.07 o 
   4   6   8        9.05        3.52      4.48 o 
   5   6   8        2.28        0.00      5.03 o 
   6   6   8        4.33        9.01      5.96 o 
   7   6   8       13.26       17.46      6.64 o 
   8   6   8       22.16        6.42      6.31 o 
   9   6   8        7.47        1.95      5.46 o 
  10   6   8       15.78       23.41      7.87 o 
  11   6   8       21.02       15.52      7.62 o 
  12   6   8        8.05       10.45      7.01 o 
   0   7   8       36.42       10.65     12.75 o 
   1   7   8        4.76        3.56      5.43 o 
   2   7   8        6.13        0.00      4.89 o 
   3   7   8       14.66       19.05      7.10 o 
   4   7   8       66.96       67.27      9.46 o 
   5   7   8       25.28       30.61      8.99 o 
   6   7   8       59.00       48.68      9.00 o 
   7   7   8       22.61       44.58     10.81 o 
   8   7   8       12.58       17.36      7.23 o 
   9   7   8       14.70       15.43      7.63 o 
   0   8   8       77.27       80.93     15.68 o 
   1   8   8       23.58       23.29      7.71 o 
   2   8   8        7.78        5.56      7.79 o 
   3   8   8        1.40        0.00      6.75 o 
   4   8   8       32.97       31.99     11.29 o 
   2   0   9       46.33       46.32      7.29 o 
   4   0   9       69.11       75.69      8.84 o 
   6   0   9       25.85       18.66      6.25 o 
   8   0   9       51.01       71.20      9.04 o 
  10   0   9       20.73       30.36      7.41 o 
  12   0   9       45.20       23.93      8.29 o 
  14   0   9       15.89        7.63      8.36 o 
   1   1   9      365.33      354.07     14.23 o 
   2   1   9       93.84      102.96     10.08 o 
   3   1   9      223.23      246.67     13.48 o 
   4   1   9      112.64      123.97      8.66 o 
   5   1   9       17.90       26.44      5.19 o 
   6   1   9       12.08       26.06      5.06 o 
   7   1   9       13.22       12.95      4.75 o 
   8   1   9       49.66       48.32      7.84 o 
   9   1   9       20.92       27.02      6.49 o 
  10   1   9        6.05        6.76      4.81 o 
  11   1   9       21.47       17.89      6.25 o 
  12   1   9        6.29        5.22      5.40 o 
  13   1   9       43.71       40.68      7.68 o 
  14   1   9       14.81       22.22      8.43 o 
  15   1   9       78.23       79.36     12.63 o 
   1   2   9       49.87       52.44      8.32 o 
   2   2   9      197.24      180.56      9.80 o 
   3   2   9       43.02       51.02      6.50 o 
   4   2   9       26.62       30.93      6.83 o 
   5   2   9       22.85       26.48      7.18 o 
   6   2   9       74.68       76.41      7.17 o 
   7   2   9       17.70       12.33      5.69 o 
   8   2   9        9.33        3.81      4.78 o 
   9   2   9       79.40       80.18      7.93 o 
  10   2   9       19.76       13.38      6.55 o 
  11   2   9        0.40        2.38      5.10 o 
  12   2   9       57.36       67.75     10.94 o 
  13   2   9       27.84       33.58      7.81 o 
  14   2   9       46.53       44.53      8.39 o 
   1   3   9       23.38       23.69      5.56 o 
   2   3   9       90.98       89.14      7.70 o 
   3   3   9       17.55       14.17      4.84 o 
   4   3   9       38.72       40.02      5.97 o 
   5   3   9       54.69       69.49      7.85 o 
   6   3   9       12.15        7.36      5.03 o 
   7   3   9      106.95      122.86     10.04 o 
   8   3   9      117.27      128.19     10.59 o 
   9   3   9       12.90       19.56      6.63 o 
  10   3   9       33.93       25.75      7.27 o 
  11   3   9       58.80       61.94      9.71 o 
  12   3   9        8.96       12.81      6.85 o 
  13   3   9       12.55       30.73      8.02 o 
  14   3   9        4.90        9.85      6.93 o 
   1   4   9       31.57       29.92      6.14 o 
   2   4   9       35.36       27.74      5.56 o 
   3   4   9       38.05       39.18      7.02 o 
   4   4   9       15.68       21.68      8.65 o 
   5   4   9        9.98        0.31      4.35 o 
   6   4   9       45.40       38.65      7.05 o 
   7   4   9        1.64       11.71      8.02 o 
   8   4   9       16.50       25.47      7.79 o 
   9   4   9       32.22       22.41      8.20 o 
  10   4   9        2.80        0.52      5.82 o 
  11   4   9       55.21       41.26      9.28 o 
  12   4   9       39.59       76.22     16.39 o 
   1   5   9       27.48       18.15      5.80 o 
   2   5   9       51.94       43.32      7.75 o 
   3   5   9       16.17       11.69      5.96 o 
   4   5   9        6.77        2.79      5.15 o 
   5   5   9        2.40        0.00      5.28 o 
   6   5   9       18.27        6.54      6.60 o 
   7   5   9       10.32        8.48      6.34 o 
   8   5   9        8.72        7.09      6.19 o 
   9   5   9        8.81       10.81      6.85 o 
  10   5   9        1.91        0.00      6.03 o 
   1   6   9       48.83       35.52      8.15 o 
   2   6   9       17.43       32.63      7.64 o 
   3   6   9       10.19       20.76      6.80 o 
   4   6   9        7.38        1.13      5.77 o 
   5   6   9       12.04       15.26      7.49 o 
   6   6   9        6.17        1.22      6.12 o 
   7   6   9        8.90       13.65      7.24 o 
   0   0  10      420.96      395.14     38.78 o 
   2   0  10      233.15      272.53     24.00 o 
   4   0  10       23.26       11.96      8.95 o 
   6   0  10       58.65       64.44     11.77 o 
   8   0  10       40.97       33.74     10.91 o 
  10   0  10       69.77       76.68     17.05 o 
   0   1  10      257.73      262.34     19.05 o 
   1   1  10       43.19       56.06      7.35 o 
   2   1  10       27.50       40.12      6.95 o 
   3   1  10       15.97       21.69      5.97 o 
   4   1  10        7.11        5.99      4.60 o 
   5   1  10       11.82        4.21      4.56 o 
   6   1  10        0.77        3.02      4.53 o 
   7   1  10        3.46        1.27      5.31 o 
   8   1  10       19.25        9.78      7.73 o 
   9   1  10        9.56        0.00      5.24 o 
  10   1  10       32.14       27.69      8.47 o 
   0   2  10      240.15      217.18     17.03 o 
   1   2  10       72.49       63.87      7.51 o 
   2   2  10       27.71       24.60      6.04 o 
   3   2  10        1.30        0.08      4.14 o 
   4   2  10       13.73       17.39      5.64 o 
   5   2  10        1.61        5.39      5.27 o 
   6   2  10       11.71       17.97      6.15 o 
   7   2  10        0.74       11.04      5.86 o 
   8   2  10       47.91       48.30      8.91 o 
   9   2  10       52.47       40.87      8.35 o 
  10   2  10        1.00        0.00      6.75 o 
   0   3  10      157.92      130.32     15.05 o 
   1   3  10       56.73       61.15      8.01 o 
   2   3  10       51.05       69.49      8.49 o 
   3   3  10        4.84        7.14      5.14 o 
   4   3  10       18.03       21.25      6.59 o 
   5   3  10        4.88        8.66      6.02 o 
   6   3  10        5.09        5.01      5.73 o 
   7   3  10        5.46       13.85      6.81 o 
   8   3  10       32.30       29.83      7.78 o 
   0   4  10       14.60       18.46     10.43 o 
   1   4  10        1.33        0.00      5.04 o 
   2   4  10        7.29        7.52      5.79 o 
   3   4  10        3.95        1.14      4.75 o 
   4   4  10        5.15        8.10      5.65 o 
   5   4  10        0.81        6.66      6.45 o 
   6   4  10        0.08        1.46      5.56 o 
                                                 
